# Supplementary material for: Whole-genome bisulfite sequencing of goat skins identifies signatures associated with hair cycling
Source: BMC Genomics. 2018 Aug 28;19:638. doi: 10.1186/s12864-018-5002-5 (PMC6114738; doi:10.1186/s12864-018-5002-5)
Supplement: Supplementary file 2 — Table S1. Methylated cytosines in the skins at anagen and telogen stages. Table S2. The proportion of methylated cytosines in goat skins at anagen and telogen stages. Table S3. The identified DMRs through WGBS and the annotated genes. Table S4. GO biological process terms enriched for annotated DMGs. Table S5. DEGs identified in the cashmere goat skins at anagen and telogen stages. Table S6. GO biological process terms enriched for DEGs revealled in goat skins. (XLS 256 kb) [file 12864_2018_5002_MOESM2_ESM.xls]

## Sheet: Table S3
Table S3 The identified DMRs through WGBS and the annotated genes.
DMR ID	Chr.	DMR start	DMR end	ML difference	Direction	Region	Annotated gene
DMR_12_85679321	12	85679321	85679396	-0.290713	hypo	CGI
DMR_12_85679321	12	85679321	85679396	-0.290713	hypo	exon,intron	LOC102173015
DMR_12_85679321	12	85679321	85679396	-0.290713	hypo	CGIshore
DMR_5_78179088	5	78179088	78179304	-0.324406	hypo	intron	BICD1
DMR_6_119724456	6	119724456	119724500	0.341748	hyper	CGIshore
DMR_11_111154805	11	111154805	111155134	-0.62847	hypo	CGI
DMR_11_111154805	11	111154805	111155134	-0.62847	hypo	intron	EHMT1
DMR_23_6385163	23	6385163	6385511	0.667016	hyper	intron	TINAG
DMR_3_17549046	3	17549046	17549077	0.322604	hyper	intron	S100A3
DMR_16_76751084	16	76751084	76751257	0.436007	hyper	CGIshore
DMR_16_76751084	16	76751084	76751257	0.436007	hyper	CGIshore
DMR_X_129309796	X	129309796	129309895	0.250835	hyper	intron	GPR143
DMR_28_43628352	28	43628352	43628393	-0.330602	hypo	intron	DRGX
DMR_3_33856364	3	33856364	33856597	0.364369	hyper	intron	KCNC1
DMR_25_1563944	25	1563944	1563977	-0.387143	hypo	exon	CLCN7
DMR_12_71557917	12	71557917	71558121	0.422934	hyper	intron	ABCC4
DMR_9_84724973	9	84724973	84725254	0.270933	hyper	intron	TAGAP
DMR_29_52221687	29	52221687	52221912	0.288258	hyper	intron
DMR_13_55888388	13	55888388	55888414	0.314721	hyper	intron	LAMA5
DMR_16_82431375	16	82431375	82431392	0.585513	hyper	CGI
DMR_16_82431375	16	82431375	82431392	0.585513	hyper	CGIshore
DMR_19_59421326	19	59421326	59421508	-0.326499	hypo	CGIshore
DMR_19_59421326	19	59421326	59421508	-0.326499	hypo	intron	DNAI2
DMR_20_3357914	20	3357914	3357994	0.505766	hyper	promoter	-
DMR_20_3357914	20	3357914	3357994	0.505766	hyper	exon	TLX1
DMR_20_3357914	20	3357914	3357994	0.505766	hyper	CGI
DMR_20_3357914	20	3357914	3357994	0.505766	hyper	CGIshore
DMR_9_49736046	9	49736046	49736178	-0.325332	hypo	intron	GABRR1
DMR_13_37412137	13	37412137	37412308	-0.312395	hypo	intron	LOC102178183
DMR_SCAFFOLD_44_782721	SCAFFOLD_44	782721	782798	-0.343399	hypo	CGIshore
DMR_SCAFFOLD_44_782721	SCAFFOLD_44	782721	782798	-0.343399	hypo	CGI
DMR_18_52149579	18	52149579	52149614	-0.377194	hypo	intron	LOC102180072
DMR_6_116894378	6	116894378	116894392	0.420038	hyper	intron	TRMT44
DMR_6_116894378	6	116894378	116894392	0.420038	hyper	CGIshore
DMR_6_116894378	6	116894378	116894392	0.420038	hyper	CGI
DMR_25_2139165	25	2139165	2139284	0.305332	hyper	CGIshore
DMR_25_2139165	25	2139165	2139284	0.305332	hyper	promoter	SLC9A3R2
DMR_15_79602014	15	79602014	79602161	0.349489	hyper	intron	LRP4
DMR_29_51078034	29	51078034	51078226	-0.26346	hypo	intron	OSBPL5
DMR_28_43691430	28	43691430	43691651	-0.255669	hypo	exon,intron	ERCC6
DMR_3_102155791	3	102155791	102156086	0.28758	hyper	intron	LOC102179343
DMR_1_136947246	1	136947246	136947478	-0.309133	hypo	intron
DMR_1_121736646	1	121736646	121737744	0.262372	hyper	exon,intron,promoter	EIF4A2
DMR_3_9827692	3	9827692	9827833	-0.315669	hypo	CGIshore
DMR_10_6832	10	6832	6890	-0.458423	hypo	intron	-
DMR_19_5304114	19	5304114	5304172	-0.525319	hypo	intron	HLF
DMR_2_5329826	2	5329826	5330375	-0.318159	hypo	intron	MYO7B
DMR_26_44480429	26	44480429	44480596	0.362342	hyper	CGIshore
DMR_20_66447151	20	66447151	66447392	-0.336229	hypo	intron
DMR_20_71349657	20	71349657	71349850	0.275535	hyper	intron
DMR_20_71349657	20	71349657	71349850	0.275535	hyper	CGIshore
DMR_1_154991655	1	154991655	154991702	0.286941	hyper	intron	ETS2
DMR_1_154991655	1	154991655	154991702	0.286941	hyper	CGIshore
DMR_1_154991655	1	154991655	154991702	0.286941	hyper	CGIshore
DMR_19_58066432	19	58066432	58066561	-0.488205	hypo	intron	RECQL5
DMR_12_87394883	12	87394883	87394965	-0.366643	hypo	intron	GAS6
DMR_23_25577874	23	25577874	25577905	0.302114	hyper	intron	MCM3
DMR_18_26852047	18	26852047	26852284	-0.273657	hypo	intron	OGFOD1
DMR_5_119353829	5	119353829	119353907	-0.265878	hypo	intron	-
DMR_5_119353829	5	119353829	119353907	-0.265878	hypo	CGIshore
DMR_10_58904999	10	58904999	58905074	0.322896	hyper	intron	SLC27A2
DMR_8_113558847	8	113558847	113559050	0.291574	hyper	CGI
DMR_8_113558847	8	113558847	113559050	0.291574	hyper	CGIshore
DMR_21_31070132	21	31070132	31070241	0.265048	hyper	CGIshore
DMR_21_31070132	21	31070132	31070241	0.265048	hyper	CGIshore
DMR_OPERA_SCAFFOLD_894_5126	OPERA_SCAFFOLD_894	5126	6064	0.262451	hyper	exon,intron,promoter	LOC102183413
DMR_18_27866017	18	27866017	27866059	-0.669255	hypo	CGIshore
DMR_10_14558565	10	14558565	14558609	0.313565	hyper	CGIshore
DMR_10_14558565	10	14558565	14558609	0.313565	hyper	CGI
DMR_10_14558565	10	14558565	14558609	0.313565	hyper	exon,intron	-
DMR_11_76147328	11	76147328	76147365	-0.31521	hypo	CGIshore
DMR_11_76147328	11	76147328	76147365	-0.31521	hypo	CGIshore
DMR_5_109620366	5	109620366	109620548	0.392995	hyper	intron
DMR_22_63084878	22	63084878	63085190	0.309539	hyper	intron	LOC102176651
DMR_7_4611347	7	4611347	4611516	-0.254491	hypo	intron	CRTC1
DMR_17_74696978	17	74696978	74697187	-0.295144	hypo	CGI
DMR_17_74696978	17	74696978	74697187	-0.295144	hypo	CGIshore
DMR_17_74696978	17	74696978	74697187	-0.295144	hypo	CGIshore
DMR_26_52601206	26	52601206	52601483	-0.302376	hypo	intron	CFAP46
DMR_26_52601206	26	52601206	52601483	-0.302376	hypo	CGI
DMR_26_52601206	26	52601206	52601483	-0.302376	hypo	CGIshore
DMR_12_85702485	12	85702485	85702533	0.27335	hyper	exon,intron	LOC102173015
DMR_12_85702485	12	85702485	85702533	0.27335	hyper	CGIshore
DMR_12_85702485	12	85702485	85702533	0.27335	hyper	CGIshore
DMR_7_51652286	7	51652286	51652595	0.357747	hyper	exon	LOC102182222
DMR_7_51652286	7	51652286	51652595	0.357747	hyper	CGIshore
DMR_29_52026778	29	52026778	52027023	-0.433891	hypo	intron	-
DMR_29_52026778	29	52026778	52027023	-0.433891	hypo	CGIshore
DMR_8_112222682	8	112222682	112222910	0.347676	hyper	CGIshore
DMR_8_112222682	8	112222682	112222910	0.347676	hyper	intron	CDK5RAP2
DMR_8_112222682	8	112222682	112222910	0.347676	hyper	CGIshore
DMR_22_60831628	22	60831628	60831845	-0.353354	hypo	CGIshore
DMR_22_60831628	22	60831628	60831845	-0.353354	hypo	CGIshore
DMR_22_60831628	22	60831628	60831845	-0.353354	hypo	CGIshore
DMR_3_122673326	3	122673326	122673376	-0.294639	hypo	intron	AGXT
DMR_3_122673326	3	122673326	122673376	-0.294639	hypo	CGIshore
DMR_OPERA_SCAFFOLD_1470_261	OPERA_SCAFFOLD_1470	261	339	-0.285516	hypo	CGIshore
DMR_16_78062107	16	78062107	78062214	0.26564	hyper	intron	CRB1
DMR_18_65173183	18	65173183	65173347	-0.474178	hypo	intron	FAM32A
DMR_11_110004840	11	110004840	110004926	0.447349	hyper	CGIshore
DMR_11_110004840	11	110004840	110004926	0.447349	hyper	CGIshore
DMR_11_110004840	11	110004840	110004926	0.447349	hyper	intron	-
DMR_4_121637966	4	121637966	121638107	0.251023	hyper	intron	UBE3C
DMR_18_52177646	18	52177646	52177860	-0.314866	hypo	CGIshore
DMR_18_52177646	18	52177646	52177860	-0.314866	hypo	exon,intron	ECH1
DMR_18_65701884	18	65701884	65702001	-0.354298	hypo	CGI
DMR_29_43975001	29	43975001	43975050	-0.333196	hypo	CGIshore
DMR_29_43975001	29	43975001	43975050	-0.333196	hypo	CGIshore
DMR_X_59280093	X	59280093	59280418	0.279121	hyper	exon,promoter	DUSP9
DMR_X_59280093	X	59280093	59280418	0.279121	hyper	exon,promoter
DMR_X_59280093	X	59280093	59280418	0.279121	hyper	CGI
DMR_16_82525021	16	82525021	82525297	0.263027	hyper	CGIshore
DMR_9_93939462	9	93939462	93939482	0.282259	hyper	CGIshore
DMR_9_93939462	9	93939462	93939482	0.282259	hyper	intron	DACT1
DMR_25_1085033	25	1085033	1085189	-0.363864	hypo	CGIshore
DMR_25_1085033	25	1085033	1085189	-0.363864	hypo	CGIshore
DMR_6_26010352	6	26010352	26010543	0.265121	hyper	exon	LOC106502178
DMR_6_26010352	6	26010352	26010543	0.265121	hyper	CGIshore
DMR_6_26010352	6	26010352	26010543	0.265121	hyper	CGI
DMR_22_22205540	22	22205540	22205755	0.439846	hyper	intron	ITPR1
DMR_29_50364403	29	50364403	50364490	0.37605	hyper	intron	SHANK2
DMR_29_52267961	29	52267961	52268073	0.499531	hyper	intron	TPH1
DMR_4_122491309	4	122491309	122491446	0.420929	hyper	intron	PTPRN2
DMR_10_102465261	10	102465261	102465388	-0.25617	hypo	CGI
DMR_10_102465261	10	102465261	102465388	-0.25617	hypo	CGIshore
DMR_10_102465261	10	102465261	102465388	-0.25617	hypo	CGIshore
DMR_10_102465261	10	102465261	102465388	-0.25617	hypo	CGIshore
DMR_10_102465261	10	102465261	102465388	-0.25617	hypo	intron	NRDE2
DMR_12_85381777	12	85381777	85381918	-0.387403	hypo	intron	LOC102171889
DMR_12_85381777	12	85381777	85381918	-0.387403	hypo	exon,intron	CARKD
DMR_OPERA_SCAFFOLD_672_81381	OPERA_SCAFFOLD_672	81381	81601	0.592613	hyper	CGIshore
DMR_6_65657291	6	65657291	65657475	0.525313	hyper	intron	GNPDA2
DMR_5_121526467	5	121526467	121526558	-0.406192	hypo	CGIshore
DMR_11_111212895	11	111212895	111213007	-0.282247	hypo	CGIshore
DMR_11_111212895	11	111212895	111213007	-0.282247	hypo	intron	EHMT1
DMR_10_102905678	10	102905678	102906911	-0.298615	hypo	CGIshore
DMR_10_102905678	10	102905678	102906911	-0.298615	hypo	CGIshore
DMR_10_102905678	10	102905678	102906911	-0.298615	hypo	intron	TTC7B
DMR_10_102905678	10	102905678	102906911	-0.298615	hypo	CGI
DMR_6_73881541	6	73881541	73881920	-0.320593	hypo	intron	CEP135
DMR_23_48851776	23	48851776	48851808	-0.363679	hypo	CGIshore
DMR_23_48851776	23	48851776	48851808	-0.363679	hypo	CGI
DMR_23_48851776	23	48851776	48851808	-0.363679	hypo	exon	DSP
DMR_2_39862690	2	39862690	39863124	0.601783	hyper	intron	TANC1
DMR_6_116919244	6	116919244	116919359	0.307479	hyper	CGIshore
DMR_6_116919244	6	116919244	116919359	0.307479	hyper	CGI
DMR_5_105274916	5	105274916	105275018	-0.290359	hypo	intron	VWF
DMR_28_38958725	28	38958725	38958827	0.275675	hyper	intron	CDHR1
DMR_SCAFFOLD_34_25705	SCAFFOLD_34	25705	25793	0.294544	hyper	intron	TOP3B
DMR_SCAFFOLD_34_25705	SCAFFOLD_34	25705	25793	0.294544	hyper	CGI
DMR_7_4211995	7	4211995	4212127	0.359728	hyper	intron	LOC102188488
DMR_17_71002990	17	71002990	71003186	0.282001	hyper	intron	THOC5
DMR_11_108115441	11	108115441	108115511	-0.33613	hypo	exon,intron	REXO4
DMR_11_108115441	11	108115441	108115511	-0.33613	hypo	CGI
DMR_5_73526961	5	73526961	73527129	-0.262193	hypo	CGI
DMR_5_73526961	5	73526961	73527129	-0.262193	hypo	CGIshore
DMR_20_71023053	20	71023053	71023152	0.476035	hyper	CGIshore
DMR_11_109157787	11	109157787	109157793	0.270902	hyper	CGIshore
DMR_12_86639849	12	86639849	86640066	0.280982	hyper	CGIshore
DMR_12_86639849	12	86639849	86640066	0.280982	hyper	CGI
DMR_21_69608568	21	69608568	69608758	0.29334	hyper	CGI
DMR_21_69608568	21	69608568	69608758	0.29334	hyper	intron	APOPT1
DMR_21_69608568	21	69608568	69608758	0.29334	hyper	CGIshore
DMR_21_69608568	21	69608568	69608758	0.29334	hyper	CGIshore
DMR_21_69608568	21	69608568	69608758	0.29334	hyper	CGIshore
DMR_SCAFFOLD_44_771124	SCAFFOLD_44	771124	771257	-0.322312	hypo	CGIshore
DMR_SCAFFOLD_44_771124	SCAFFOLD_44	771124	771257	-0.322312	hypo	CGIshore
DMR_2_92084368	2	92084368	92084783	0.252395	hyper	CGI
DMR_2_92084368	2	92084368	92084783	0.252395	hyper	CGIshore
DMR_2_92084368	2	92084368	92084783	0.252395	hyper	exon,intron	-
DMR_OPERA_SCAFFOLD_523_300651	OPERA_SCAFFOLD_523	300651	300679	-0.385128	hypo	CGIshore
DMR_OPERA_SCAFFOLD_523_300651	OPERA_SCAFFOLD_523	300651	300679	-0.385128	hypo	CGI
DMR_20_72874062	20	72874062	72874093	-0.257998	hypo	intron	NDUFS6
DMR_20_72874062	20	72874062	72874093	-0.257998	hypo	CGIshore
DMR_20_72874062	20	72874062	72874093	-0.257998	hypo	CGIshore
DMR_11_109080664	11	109080664	109080843	-0.271086	hypo	CGIshore
DMR_18_26801790	18	26801790	26803707	-0.305013	hypo	exon,intron	LOC102188887
DMR_3_121477164	3	121477164	121477231	0.264429	hyper	CGIshore
DMR_3_121477164	3	121477164	121477231	0.264429	hyper	CGIshore
DMR_3_121477164	3	121477164	121477231	0.264429	hyper	CGIshore
DMR_6_97275712	6	97275712	97276052	0.351734	hyper	intron	RASGEF1B
DMR_21_70205286	21	70205286	70205487	0.255964	hyper	exon,intron	-
DMR_25_40398046	25	40398046	40398084	0.255745	hyper	CGIshore
DMR_25_40398046	25	40398046	40398084	0.255745	hyper	CGIshore
DMR_SCAFFOLD_44_878106	SCAFFOLD_44	878106	878209	-0.264752	hypo	CGIshore
DMR_29_51078533	29	51078533	51079012	-0.281924	hypo	intron	OSBPL5
DMR_2_136460834	2	136460834	136460864	0.326654	hyper	CGI
DMR_2_136460834	2	136460834	136460864	0.326654	hyper	promoter
DMR_2_136460834	2	136460834	136460864	0.326654	hyper	exon	-
DMR_2_136460834	2	136460834	136460864	0.326654	hyper	CGIshore
DMR_27_1105387	27	1105387	1105826	0.264833	hyper	intron	-
DMR_29_33744693	29	33744693	33745019	-0.274475	hypo	promoter	IGSF9B
DMR_29_33744693	29	33744693	33745019	-0.274475	hypo	exon	IGSF9B
DMR_3_123661245	3	123661245	123661438	0.524195	hyper	intron	D2HGDH
DMR_3_123661245	3	123661245	123661438	0.524195	hyper	CGIshore
DMR_3_123661245	3	123661245	123661438	0.524195	hyper	CGIshore
DMR_10_78985979	10	78985979	78986024	-0.269948	hypo	intron	PLEKHH1
DMR_3_120695383	3	120695383	120695465	-0.336394	hypo	CGIshore
DMR_3_120695383	3	120695383	120695465	-0.336394	hypo	CGIshore
DMR_3_120695383	3	120695383	120695465	-0.336394	hypo	CGIshore
DMR_21_14979441	21	14979441	14979622	0.320393	hyper	CGIshore
DMR_25_977595	25	977595	977748	0.338368	hyper	intron	LMF1
DMR_20_69079725	20	69079725	69079893	0.357878	hyper	intron
DMR_3_119642941	3	119642941	119643320	0.276801	hyper	intron	KLHL30
DMR_22_60522501	22	60522501	60522594	-0.293299	hypo	CGIshore
DMR_22_60522501	22	60522501	60522594	-0.293299	hypo	CGIshore
DMR_22_60522501	22	60522501	60522594	-0.293299	hypo	intron	-
DMR_22_60522501	22	60522501	60522594	-0.293299	hypo	CGIshore
DMR_3_119241295	3	119241295	119241400	-0.3781	hypo	intron	LRRFIP1
DMR_3_119241295	3	119241295	119241400	-0.3781	hypo	CGIshore
DMR_3_119241295	3	119241295	119241400	-0.3781	hypo	CGIshore
DMR_3_119241295	3	119241295	119241400	-0.3781	hypo	CGI
DMR_15_76560797	15	76560797	76560942	-0.27522	hypo	intron	-
DMR_OPERA_SCAFFOLD_327_1772486	OPERA_SCAFFOLD_327	1772486	1772526	0.283456	hyper	intron	LOC102177426
DMR_OPERA_SCAFFOLD_327_1772486	OPERA_SCAFFOLD_327	1772486	1772526	0.283456	hyper	CGI
DMR_6_47716897	6	47716897	47717018	-0.270089	hypo	intron	TBC1D19
DMR_22_45138321	22	45138321	45138465	0.378546	hyper	CGIshore
DMR_22_45138321	22	45138321	45138465	0.378546	hyper	intron	DNAH12
DMR_22_45138321	22	45138321	45138465	0.378546	hyper	CGIshore
DMR_17_73961149	17	73961149	73961310	-0.302463	hypo	intron	BCR
DMR_17_73961149	17	73961149	73961310	-0.302463	hypo	CGIshore
DMR_23_53119375	23	53119375	53119428	0.364628	hyper	CGIshore
DMR_22_60490378	22	60490378	60490754	0.315866	hyper	exon,intron	-
DMR_20_73408710	20	73408710	73408930	-0.252265	hypo	CGI
DMR_20_73408710	20	73408710	73408930	-0.252265	hypo	CGIshore
DMR_20_73408710	20	73408710	73408930	-0.252265	hypo	exon,intron	SLC12A7
DMR_13_80705793	13	80705793	80705939	0.253276	hyper	intron	PTPN1
DMR_13_80705793	13	80705793	80705939	0.253276	hyper	CGIshore
DMR_5_119156128	5	119156128	119156284	-0.271937	hypo	exon,intron	LOC102180758
DMR_22_50398685	22	50398685	50398714	0.4872	hyper	intron	DUSP6
DMR_22_50398685	22	50398685	50398714	0.4872	hyper	CGIshore
DMR_18_57621532	18	57621532	57621631	-0.265139	hypo	exon	WDR20
DMR_18_57621532	18	57621532	57621631	-0.265139	hypo	CGI
DMR_X_36924566	X	36924566	36924935	0.302589	hyper	CGIshore
DMR_6_16618353	6	16618353	16618469	-0.316681	hypo	intron	CCDC109B
DMR_27_42465826	27	42465826	42465959	-0.276921	hypo	CGIshore
DMR_19_34311231	19	34311231	34311462	0.289838	hyper	intron	ADORA2B
DMR_18_62005977	18	62005977	62006098	-0.274424	hypo	exon,intron	LOC102181776
DMR_2_141529126	2	141529126	141529214	0.331224	hyper	CGIshore
DMR_2_141529126	2	141529126	141529214	0.331224	hyper	intron	PADI6
DMR_2_141529126	2	141529126	141529214	0.331224	hyper	CGIshore
DMR_5_122239297	5	122239297	122239444	0.29555	hyper	intron	IL17REL
DMR_5_122239297	5	122239297	122239444	0.29555	hyper	CGIshore
DMR_7_97143758	7	97143758	97143957	-0.300753	hypo	intron	LNPEP
DMR_20_72218943	20	72218943	72219018	0.28712	hyper	CGIshore
DMR_20_72218943	20	72218943	72219018	0.28712	hyper	CGI
DMR_4_122411963	4	122411963	122412291	-0.368218	hypo	CGI
DMR_4_122411963	4	122411963	122412291	-0.368218	hypo	CGIshore
DMR_4_122411963	4	122411963	122412291	-0.368218	hypo	CGIshore
DMR_4_122411963	4	122411963	122412291	-0.368218	hypo	CGIshore
DMR_6_15643503	6	15643503	15643524	-0.438112	hypo	CGIshore
DMR_6_15643503	6	15643503	15643524	-0.438112	hypo	CGI
DMR_13_76078397	13	76078397	76078477	-0.354768	hypo	CGI
DMR_1_157569840	1	157569840	157569942	0.290577	hyper	intron	-
DMR_25_42305253	25	42305253	42305411	-0.443339	hypo	intron	-
DMR_25_42305253	25	42305253	42305411	-0.443339	hypo	CGIshore
DMR_25_45480393	25	45480393	45480507	0.345716	hyper	intron	PRKAR1B
DMR_25_45480393	25	45480393	45480507	0.345716	hyper	CGI
DMR_26_50765397	26	50765397	50765500	-0.278335	hypo	CGIshore
DMR_3_97248052	3	97248052	97249383	0.347839	hyper	intron	FAF1
DMR_18_8136499	18	8136499	8136621	0.394232	hyper	CGIshore
DMR_18_8136499	18	8136499	8136621	0.394232	hyper	intron	CMIP
DMR_16_52098519	16	52098519	52098580	0.371296	hyper	CGIshore
DMR_16_52098519	16	52098519	52098580	0.371296	hyper	intron	AGRN
DMR_26_52345361	26	52345361	52345662	0.257776	hyper	intron	INPP5A
DMR_26_52345361	26	52345361	52345662	0.257776	hyper	CGIshore
DMR_SCAFFOLD_222_17972	SCAFFOLD_222	17972	18437	0.363209	hyper	exon,intron	LOC102170144
DMR_12_85634789	12	85634789	85634980	-0.273095	hypo	intron
DMR_12_85634789	12	85634789	85634980	-0.273095	hypo	CGI
DMR_X_60047061	X	60047061	60047499	-0.257713	hypo	CGI
DMR_X_60047061	X	60047061	60047499	-0.257713	hypo	exon,intron,promoter	FAM50A
DMR_6_116380832	6	116380832	116381522	0.372322	hyper	intron	LOC102177046
DMR_24_64129294	24	64129294	64129380	-0.3122	hypo	CGIshore
DMR_4_121790246	4	121790246	121790382	-0.261432	hypo	CGIshore
DMR_4_121790246	4	121790246	121790382	-0.261432	hypo	CGIshore
DMR_22_61117281	22	61117281	61117363	-0.441912	hypo	CGIshore
DMR_22_61117281	22	61117281	61117363	-0.441912	hypo	CGI
DMR_13_67958561	13	67958561	67958737	0.259526	hyper	CGI
DMR_13_67958561	13	67958561	67958737	0.259526	hyper	CGIshore
DMR_13_67958561	13	67958561	67958737	0.259526	hyper	intron	NNAT
DMR_7_96685457	7	96685457	96685697	0.282285	hyper	intron	CAST
DMR_12_15492812	12	15492812	15493038	-0.266915	hypo	intron	KIAA0226L
DMR_11_45668383	11	45668383	45668539	0.390905	hyper	CGIshore
DMR_11_45668383	11	45668383	45668539	0.390905	hyper	CGIshore
DMR_7_18835271	7	18835271	18835334	0.427697	hyper	CGIshore
DMR_8_92860395	8	92860395	92860571	0.292181	hyper	exon,intron	RNF20
DMR_8_92860395	8	92860395	92860571	0.292181	hyper	CGIshore
DMR_19_43764414	19	43764414	43764453	-0.313765	hypo	intron	STAT5B
DMR_17_73933164	17	73933164	73933182	0.253169	hyper	intron	BCR
DMR_9_93131147	9	93131147	93131294	0.289807	hyper	exon	GPR31
DMR_9_93131147	9	93131147	93131294	0.289807	hyper	CGI
DMR_25_1296918	25	1296918	1297125	0.253871	hyper	exon,intron	CACNA1H
DMR_25_544966	25	544966	545128	0.32705	hyper	CGI
DMR_25_544966	25	544966	545128	0.32705	hyper	intron	RAB11FIP3
DMR_25_544966	25	544966	545128	0.32705	hyper	CGIshore
DMR_19_27427614	19	27427614	27427798	0.257756	hyper	CGI
DMR_19_27427614	19	27427614	27427798	0.257756	hyper	exon,intron	ALOX12
DMR_4_30790294	4	30790294	30790622	0.291164	hyper	intron	-
DMR_16_1632019	16	1632019	1632299	0.398267	hyper	intron
DMR_24_2006752	24	2006752	2006855	0.270048	hyper	intron	-
DMR_5_121384474	5	121384474	121384618	0.378521	hyper	CGIshore
DMR_5_121384474	5	121384474	121384618	0.378521	hyper	CGIshore
DMR_5_121384474	5	121384474	121384618	0.378521	hyper	CGI
DMR_3_119746239	3	119746239	119746323	-0.253735	hypo	CGI
DMR_3_119746239	3	119746239	119746323	-0.253735	hypo	CGIshore
DMR_3_119746239	3	119746239	119746323	-0.253735	hypo	intron	PER2
DMR_11_109907976	11	109907976	109908050	0.479147	hyper	intron	OLFM1
DMR_11_109907976	11	109907976	109908050	0.479147	hyper	CGIshore
DMR_25_2342637	25	2342637	2343216	0.264403	hyper	CGI
DMR_25_2342637	25	2342637	2343216	0.264403	hyper	exon	LOC102171752
DMR_25_32012227	25	32012227	32012585	-0.330099	hypo	exon,intron	AUTS2
DMR_25_32012227	25	32012227	32012585	-0.330099	hypo	CGI
DMR_25_32012227	25	32012227	32012585	-0.330099	hypo	CGIshore
DMR_10_3881254	10	3881254	3881279	-0.289667	hypo	intron	RAN
DMR_25_45570116	25	45570116	45570336	0.278061	hyper	CGI
DMR_24_937474	24	937474	937577	-0.476291	hypo	CGIshore
DMR_24_937474	24	937474	937577	-0.476291	hypo	CGIshore
DMR_24_937474	24	937474	937577	-0.476291	hypo	CGIshore
DMR_24_937474	24	937474	937577	-0.476291	hypo	intron	NFATC1
DMR_1_137375553	1	137375553	137375640	-0.257794	hypo	intron	KY
DMR_29_41331431	29	41331431	41331618	-0.272668	hypo	exon,intron,promoter	PPP1R32
DMR_8_113690308	8	113690308	113690357	-0.262319	hypo	CGIshore
DMR_8_113690308	8	113690308	113690357	-0.262319	hypo	CGIshore
DMR_8_113690308	8	113690308	113690357	-0.262319	hypo	CGIshore
DMR_16_50933675	16	50933675	50933807	-0.310887	hypo	CGI
DMR_16_50933675	16	50933675	50933807	-0.310887	hypo	CGIshore
DMR_1_158122779	1	158122779	158122927	0.355148	hyper	intron	PLCL2
DMR_11_107104190	11	107104190	107104370	-0.27076	hypo	CGIshore
DMR_1_47205777	1	47205777	47206030	0.253009	hyper	intron	CEP97
DMR_19_64366428	19	64366428	64366569	-0.345473	hypo	CGIshore
DMR_19_64366428	19	64366428	64366569	-0.345473	hypo	intron	ARSG
DMR_19_64366428	19	64366428	64366569	-0.345473	hypo	CGIshore
DMR_SCAFFOLD_44_494949	SCAFFOLD_44	494949	495080	0.34107	hyper	CGIshore
DMR_SCAFFOLD_44_494949	SCAFFOLD_44	494949	495080	0.34107	hyper	CGIshore
DMR_2_135711706	2	135711706	135711891	0.331025	hyper	intron	EPHB2
DMR_11_23067172	11	23067172	23067258	-0.33295	hypo	CGIshore
DMR_11_108434508	11	108434508	108434775	0.363294	hyper	CGIshore
DMR_11_108434508	11	108434508	108434775	0.363294	hyper	intron	SARDH
DMR_11_108434508	11	108434508	108434775	0.363294	hyper	CGIshore
DMR_15_24003171	15	24003171	24003533	-0.259311	hypo	intron	TTC12
DMR_26_52848454	26	52848454	52848562	0.270759	hyper	CGIshore
DMR_26_52848454	26	52848454	52848562	0.270759	hyper	intron	KNDC1
DMR_26_52848454	26	52848454	52848562	0.270759	hyper	CGIshore
DMR_9_93204419	9	93204419	93204624	-0.373303	hypo	CGIshore
DMR_9_93204419	9	93204419	93204624	-0.373303	hypo	exon,promoter	TTLL2
DMR_16_49993727	16	49993727	49993832	0.362078	hyper	intron	MEGF6
DMR_11_24054	11	24054	24741	-0.370045	hypo	CGIshore
DMR_16_82773667	16	82773667	82773735	-0.267186	hypo	CGIshore
DMR_6_117940103	6	117940103	117940271	-0.274211	hypo	intron	RGS12
DMR_OPERA_SCAFFOLD_1131_11446	OPERA_SCAFFOLD_1131	11446	11494	-0.291282	hypo	exon,promoter	LOC106501766
DMR_12_86841347	12	86841347	86841437	-0.336343	hypo	intron	MCF2L
DMR_12_86841347	12	86841347	86841437	-0.336343	hypo	CGIshore
DMR_12_86841347	12	86841347	86841437	-0.336343	hypo	CGIshore
DMR_28_26909068	28	26909068	26909145	-0.297615	hypo	intron	UNC5B
DMR_3_123416539	3	123416539	123416549	0.367086	hyper	CGIshore
DMR_3_123416539	3	123416539	123416549	0.367086	hyper	CGI
DMR_16_78303801	16	78303801	78304207	-0.395158	hypo	intron	DENND1B
DMR_5_121564398	5	121564398	121564824	0.259779	hyper	CGIshore
DMR_5_121564398	5	121564398	121564824	0.259779	hyper	CGIshore
DMR_8_112594723	8	112594723	112594904	0.378065	hyper	intron	PHF19
DMR_8_112594723	8	112594723	112594904	0.378065	hyper	CGIshore
DMR_16_82931058	16	82931058	82931137	0.256663	hyper	CGIshore
DMR_16_82931058	16	82931058	82931137	0.256663	hyper	CGI
DMR_SCAFFOLD_44_161515	SCAFFOLD_44	161515	161690	0.331312	hyper	exon,intron	LOC102174827
DMR_SCAFFOLD_44_161515	SCAFFOLD_44	161515	161690	0.331312	hyper	CGIshore
DMR_26_47721875	26	47721875	47722019	0.365848	hyper	promoter	FOXI3
DMR_26_47721875	26	47721875	47722019	0.365848	hyper	CGIshore
DMR_29_49441026	29	49441026	49441206	-0.300269	hypo	CGIshore
DMR_6_116993657	6	116993657	116993937	-0.3629	hypo	intron	-
DMR_6_116993657	6	116993657	116993937	-0.3629	hypo	CGIshore
DMR_22_18276138	22	18276138	18276155	-0.487174	hypo	intron	OXTR
DMR_18_64447646	18	64447646	64447808	0.320176	hyper	intron	TNNT1
DMR_10_35347680	10	35347680	35347726	0.289681	hyper	promoter	TYRO3
DMR_10_35347680	10	35347680	35347726	0.289681	hyper	CGIshore
DMR_26_52247005	26	52247005	52247114	-0.300242	hypo	CGI
DMR_26_52247005	26	52247005	52247114	-0.300242	hypo	intron	INPP5A
DMR_26_52247005	26	52247005	52247114	-0.300242	hypo	CGIshore
DMR_OPERA_SCAFFOLD_1019_14846	OPERA_SCAFFOLD_1019	14846	14966	0.332215	hyper	CGIshore
DMR_27_35677878	27	35677878	35678087	-0.307851	hypo	intron	-
DMR_SCAFFOLD_34_55029	SCAFFOLD_34	55029	55213	0.26587	hyper	intron	PPM1E
DMR_4_122471493	4	122471493	122471554	0.470176	hyper	CGI
DMR_4_122471493	4	122471493	122471554	0.470176	hyper	intron	PTPRN2
DMR_9_55070964	9	55070964	55071255	-0.288924	hypo	intron	-
DMR_19_64365770	19	64365770	64366078	-0.347508	hypo	intron	ARSG
DMR_19_64365770	19	64365770	64366078	-0.347508	hypo	CGIshore
DMR_19_53438076	19	53438076	53438095	-0.366932	hypo	intron	AATK
DMR_11_109500982	11	109500982	109501016	-0.466362	hypo	CGI
DMR_12_10537989	12	10537989	10538232	0.266835	hyper	CGIshore
DMR_5_121933422	5	121933422	121933551	0.267858	hyper	CGIshore
DMR_5_105205095	5	105205095	105205246	-0.253138	hypo	intron	VWF
DMR_20_72793551	20	72793551	72793831	-0.37025	hypo	CGIshore
DMR_20_72793551	20	72793551	72793831	-0.37025	hypo	intron	NDUFS6
DMR_21_20047346	21	20047346	20047561	-0.261538	hypo	promoter	LOC102182171
DMR_4_121599884	4	121599884	121600387	-0.262336	hypo	intron	UBE3C
DMR_25_5894117	25	5894117	5894338	0.347913	hyper	CGIshore
DMR_25_5894117	25	5894117	5894338	0.347913	hyper	CGI
DMR_19_45461172	19	45461172	45461491	-0.275353	hypo	CGIshore
DMR_14_27739951	14	27739951	27740145	-0.308701	hypo	intron	DERL1
DMR_18_53448679	18	53448679	53448932	-0.313339	hypo	CGIshore
DMR_18_53448679	18	53448679	53448932	-0.313339	hypo	intron	AKT2
DMR_25_43581101	25	43581101	43581237	0.360363	hyper	intron	IQCE
DMR_5_116383989	5	116383989	116384129	0.263137	hyper	intron	PNPLA5
DMR_11_20177	11	20177	20587	0.287127	hyper	CGIshore
DMR_17_49111428	17	49111428	49111471	0.438196	hyper	intron	TMEM132D
DMR_28_7927404	28	7927404	7928185	0.269752	hyper	intron	NID1
DMR_OPERA_SCAFFOLD_3941_311	OPERA_SCAFFOLD_3941	311	342	-0.301269	hypo	CGIshore
DMR_23_51649468	23	51649468	51649595	0.610865	hyper	CGI
DMR_23_51649468	23	51649468	51649595	0.610865	hyper	intron	SLC22A23
DMR_23_51649468	23	51649468	51649595	0.610865	hyper	CGIshore
DMR_5_107569928	5	107569928	107570158	0.281496	hyper	intron	TSPAN11
DMR_5_107569928	5	107569928	107570158	0.281496	hyper	intron	TSPAN9
DMR_21_49563894	21	49563894	49563976	0.391379	hyper	intron	TTC6
DMR_17_12974425	17	12974425	12974654	-0.288716	hypo	CGIshore
DMR_17_12974425	17	12974425	12974654	-0.288716	hypo	intron	ZNF827
DMR_X_37175789	X	37175789	37176069	-0.395637	hypo	intron	ARHGAP36
DMR_X_37175789	X	37175789	37176069	-0.395637	hypo	CGI
DMR_X_37175789	X	37175789	37176069	-0.395637	hypo	CGIshore
DMR_5_122045269	5	122045269	122045390	0.275965	hyper	CGIshore
DMR_5_122045269	5	122045269	122045390	0.275965	hyper	intron	BRD1
DMR_5_122045269	5	122045269	122045390	0.275965	hyper	CGI
DMR_27_42837619	27	42837619	42837658	0.365635	hyper	CGIshore
DMR_27_42837619	27	42837619	42837658	0.365635	hyper	intron	UBE2E1
DMR_27_42837619	27	42837619	42837658	0.365635	hyper	CGIshore
DMR_5_104991624	5	104991624	104991940	0.429537	hyper	exon,intron	VWF
DMR_5_104991624	5	104991624	104991940	0.429537	hyper	CGIshore
DMR_5_104991624	5	104991624	104991940	0.429537	hyper	CGI
DMR_2_65759889	2	65759889	65760082	-0.276073	hypo	intron	ACMSD
DMR_2_141531360	2	141531360	141531433	-0.296496	hypo	CGIshore
DMR_2_141531360	2	141531360	141531433	-0.296496	hypo	intron	PADI6
DMR_2_141531360	2	141531360	141531433	-0.296496	hypo	CGIshore
DMR_18_721904	18	721904	722087	0.250633	hyper	intron	VSTM2B
DMR_OPERA_SCAFFOLD_327_1492166	OPERA_SCAFFOLD_327	1492166	1492295	-0.290088	hypo	CGIshore
DMR_OPERA_SCAFFOLD_327_1492166	OPERA_SCAFFOLD_327	1492166	1492295	-0.290088	hypo	CGIshore
DMR_11_105306971	11	105306971	105307259	0.349714	hyper	intron	MED27
DMR_OPERA_SCAFFOLD_665_22267	OPERA_SCAFFOLD_665	22267	22579	-0.257234	hypo	intron	RSPH14
DMR_12_35376038	12	35376038	35376146	0.276081	hyper	CGI
DMR_12_35376038	12	35376038	35376146	0.276081	hyper	CGIshore
DMR_12_35376038	12	35376038	35376146	0.276081	hyper	intron	LATS2
DMR_20_4356928	20	4356928	4357188	0.370474	hyper	exon	LOC102190454
DMR_OPERA_SCAFFOLD_593_18881	OPERA_SCAFFOLD_593	18881	19088	-0.383615	hypo	CGIshore
DMR_OPERA_SCAFFOLD_593_18881	OPERA_SCAFFOLD_593	18881	19088	-0.383615	hypo	intron	LOC102170961
DMR_21_21227193	21	21227193	21227229	-0.312655	hypo	exon	MESP2
DMR_10_83922318	10	83922318	83922365	0.342664	hyper	intron	DPF3
DMR_16_54532857	16	54532857	54532878	-0.336779	hypo	intron	PRDM2
DMR_17_67622053	17	67622053	67622232	-0.336608	hypo	CGIshore
DMR_17_67622053	17	67622053	67622232	-0.336608	hypo	CGIshore
DMR_24_9051854	24	9051854	9051932	-0.353961	hypo	intron	CCDC102B
DMR_24_59750589	24	59750589	59750629	0.269047	hyper	intron	ONECUT2
DMR_19_34572421	19	34572421	34572502	0.392394	hyper	intron	ULK2
DMR_22_61599134	22	61599134	61599161	0.349457	hyper	intron
DMR_22_61599134	22	61599134	61599161	0.349457	hyper	CGIshore
DMR_22_61599134	22	61599134	61599161	0.349457	hyper	CGIshore
DMR_22_61599134	22	61599134	61599161	0.349457	hyper	CGIshore
DMR_22_61599134	22	61599134	61599161	0.349457	hyper	CGI
DMR_22_61823666	22	61823666	61823760	-0.275942	hypo	intron	EEFSEC
DMR_18_8135298	18	8135298	8135339	0.323422	hyper	CGIshore
DMR_18_8135298	18	8135298	8135339	0.323422	hyper	intron	CMIP
DMR_1_68247281	1	68247281	68247337	-0.277101	hypo	intron	ILDR1
DMR_25_41623170	25	41623170	41623297	0.271177	hyper	exon,intron	TNRC18
DMR_25_41623170	25	41623170	41623297	0.271177	hyper	CGI
DMR_7_4649004	7	4649004	4649071	0.71584	hyper	intron	CRTC1
DMR_7_4649004	7	4649004	4649071	0.71584	hyper	CGIshore
DMR_10_60573077	10	60573077	60573374	-0.306606	hypo	intron	FBN1
DMR_20_72424099	20	72424099	72424409	0.298235	hyper	CGI
DMR_20_72424099	20	72424099	72424409	0.298235	hyper	CGIshore
DMR_20_72424099	20	72424099	72424409	0.298235	hyper	CGIshore
DMR_11_109269599	11	109269599	109269728	0.280993	hyper	CGIshore
DMR_11_109269599	11	109269599	109269728	0.280993	hyper	intron	-
DMR_11_109269599	11	109269599	109269728	0.280993	hyper	CGIshore
DMR_17_75200333	17	75200333	75200372	-0.275474	hypo	CGIshore
DMR_17_75200333	17	75200333	75200372	-0.275474	hypo	CGIshore
DMR_17_75200333	17	75200333	75200372	-0.275474	hypo	CGIshore
DMR_10_5121055	10	5121055	5121711	-0.330727	hypo	CGIshore
DMR_26_48018215	26	48018215	48018342	0.33384	hyper	intron	PTPRE
DMR_6_16242734	6	16242734	16242865	-0.267657	hypo	intron	EGF
DMR_22_56853017	22	56853017	56853072	0.658084	hyper	CGIshore
DMR_15_5780898	15	5780898	5780995	0.319227	hyper	exon,intron	MMP7
DMR_17_48218828	17	48218828	48218961	-0.281595	hypo	CGIshore
DMR_17_67293113	17	67293113	67293194	-0.251533	hypo	intron	PIWIL3
DMR_25_43207146	25	43207146	43207181	0.596714	hyper	promoter
DMR_10_13519683	10	13519683	13520035	-0.279471	hypo	intron	MEGF11
DMR_17_25547714	17	25547714	25548108	0.303007	hyper	CGI
DMR_17_25547714	17	25547714	25548108	0.303007	hyper	CGIshore
DMR_12_84218954	12	84218954	84219028	0.341315	hyper	exon	-
DMR_12_84218954	12	84218954	84219028	0.341315	hyper	CGI
DMR_20_72922751	20	72922751	72922794	-0.326272	hypo	intron	NDUFS6
DMR_OPERA_SCAFFOLD_981_10201	OPERA_SCAFFOLD_981	10201	10393	0.365466	hyper	exon	LOC102190217
DMR_2_140446965	2	140446965	140447036	-0.258784	hypo	CGIshore
DMR_5_44085950	5	44085950	44086227	-0.308768	hypo	intron	KCNMB4
DMR_5_104147434	5	104147434	104147652	0.429556	hyper	promoter	PHB2
DMR_5_104147434	5	104147434	104147652	0.429556	hyper	CGIshore
DMR_5_104147434	5	104147434	104147652	0.429556	hyper	CGIshore
DMR_5_104147434	5	104147434	104147652	0.429556	hyper	promoter	EMG1
DMR_5_104147434	5	104147434	104147652	0.429556	hyper	intron	PHB2
DMR_12_86834911	12	86834911	86835137	-0.292772	hypo	CGIshore
DMR_12_86834911	12	86834911	86835137	-0.292772	hypo	exon,intron	MCF2L
DMR_12_86834911	12	86834911	86835137	-0.292772	hypo	CGI
DMR_12_86834911	12	86834911	86835137	-0.292772	hypo	CGIshore
DMR_8_83354468	8	83354468	83354589	-0.275846	hypo	CGI
DMR_1_157496177	1	157496177	157496390	0.27985	hyper	intron	-
DMR_16_80724128	16	80724128	80724452	-0.338449	hypo	intron	NR5A2
DMR_16_80724128	16	80724128	80724452	-0.338449	hypo	CGIshore
DMR_16_54772858	16	54772858	54773004	-0.293633	hypo	CGIshore
DMR_16_54772858	16	54772858	54773004	-0.293633	hypo	intron	PRDM2
DMR_4_122090816	4	122090816	122091077	0.336439	hyper	CGIshore
DMR_4_122090816	4	122090816	122091077	0.336439	hyper	intron	PTPRN
DMR_3_16040992	3	16040992	16041179	-0.254665	hypo	exon,intron	GBA
DMR_4_44312883	4	44312883	44313640	-0.257261	hypo	intron	-
DMR_23_51755136	23	51755136	51755261	0.280395	hyper	CGIshore
DMR_11_109660520	11	109660520	109660693	-0.250811	hypo	CGIshore
DMR_11_109660520	11	109660520	109660693	-0.250811	hypo	intron	COL5A1
DMR_11_109660520	11	109660520	109660693	-0.250811	hypo	CGI
DMR_19_58550268	19	58550268	58550376	0.510905	hyper	promoter	SLC16A5
DMR_19_58550268	19	58550268	58550376	0.510905	hyper	CGI
DMR_12_84777429	12	84777429	84777699	0.251266	hyper	CGIshore
DMR_17_10028225	17	10028225	10028482	0.323416	hyper	intron
DMR_17_75094069	17	75094069	75094212	-0.263615	hypo	exon,intron	-
DMR_21_28166453	21	28166453	28166634	-0.270907	hypo	CGIshore
DMR_21_28166453	21	28166453	28166634	-0.270907	hypo	CGI
DMR_11_73278422	11	73278422	73278444	-0.252098	hypo	intron	PLB1
DMR_17_74375032	17	74375032	74375331	0.274995	hyper	CGI
DMR_17_74375032	17	74375032	74375331	0.274995	hyper	CGIshore
DMR_17_74375032	17	74375032	74375331	0.274995	hyper	exon	SCARF1
DMR_25_1561534	25	1561534	1561725	-0.265424	hypo	CGIshore
DMR_25_1561534	25	1561534	1561725	-0.265424	hypo	intron	CLCN7
DMR_8_5461734	8	5461734	5461973	-0.262282	hypo	intron	GALNTL6
DMR_23_8062959	23	8062959	8063208	0.259327	hyper	intron	SYNGAP1
DMR_OPERA_SCAFFOLD_679_77894	OPERA_SCAFFOLD_679	77894	78669	0.267605	hyper	intron	PIWIL4
DMR_11_3204030	11	3204030	3204147	0.317983	hyper	CGIshore
DMR_13_6417666	13	6417666	6417788	-0.342909	hypo	intron	SPTLC3
DMR_25_41917382	25	41917382	41917416	0.386729	hyper	intron	LOC106503599
DMR_25_41917382	25	41917382	41917416	0.386729	hyper	CGI
DMR_12_87083533	12	87083533	87083815	0.253146	hyper	CGIshore
DMR_12_87083533	12	87083533	87083815	0.253146	hyper	intron	ADPRHL1
DMR_9_92747427	9	92747427	92747583	-0.263251	hypo	CGIshore
DMR_11_13370943	11	13370943	13371383	0.295027	hyper	intron	DYSF
DMR_8_114716782	8	114716782	114716886	0.329186	hyper	CGI
DMR_8_114716782	8	114716782	114716886	0.329186	hyper	CGIshore
DMR_23_26173457	23	26173457	26174182	0.542401	hyper	CGIshore
DMR_23_26173457	23	26173457	26174182	0.542401	hyper	promoter	LOC102175171
DMR_23_26173457	23	26173457	26174182	0.542401	hyper	CGIshore
DMR_23_26173457	23	26173457	26174182	0.542401	hyper	CGIshore
DMR_23_26173457	23	26173457	26174182	0.542401	hyper	CGI
DMR_26_51767400	26	51767400	51767501	0.292102	hyper	CGIshore
DMR_26_51767400	26	51767400	51767501	0.292102	hyper	intron	JAKMIP3
DMR_26_51767400	26	51767400	51767501	0.292102	hyper	CGIshore
DMR_26_51767400	26	51767400	51767501	0.292102	hyper	CGI
DMR_22_62200081	22	62200081	62200104	0.278477	hyper	CGIshore
DMR_22_62200081	22	62200081	62200104	0.278477	hyper	CGI
DMR_20_72560100	20	72560100	72560307	0.398086	hyper	CGIshore
DMR_20_72560100	20	72560100	72560307	0.398086	hyper	CGIshore
DMR_1_18568811	1	18568811	18569140	-0.305864	hypo	CGIshore
DMR_1_18568811	1	18568811	18569140	-0.305864	hypo	CGI
DMR_19_53422493	19	53422493	53422567	-0.37618	hypo	intron	AATK
DMR_19_53422493	19	53422493	53422567	-0.37618	hypo	CGI
DMR_15_24831398	15	24831398	24831422	0.390793	hyper	intron	ZBTB16
DMR_12_86635494	12	86635494	86635569	0.291499	hyper	CGIshore
DMR_12_86635494	12	86635494	86635569	0.291499	hyper	CGIshore
DMR_11_107316609	11	107316609	107316839	0.26799	hyper	intron	QSOX2
DMR_11_107316609	11	107316609	107316839	0.26799	hyper	CGIshore
DMR_8_113941375	8	113941375	113941911	0.255953	hyper	CGI
DMR_8_113941375	8	113941375	113941911	0.255953	hyper	CGIshore
DMR_12_72045629	12	72045629	72046623	0.267769	hyper	intron	LOC102184240
DMR_23_53019920	23	53019920	53020342	-0.268291	hypo	CGI
DMR_23_53019920	23	53019920	53020342	-0.268291	hypo	CGIshore
DMR_23_53019920	23	53019920	53020342	-0.268291	hypo	intron
DMR_23_53019920	23	53019920	53020342	-0.268291	hypo	CGIshore
DMR_25_43639878	25	43639878	43640048	0.300005	hyper	intron	TTYH3
DMR_6_65656699	6	65656699	65656830	0.532073	hyper	intron	GNPDA2
DMR_OPERA_SCAFFOLD_327_968290	OPERA_SCAFFOLD_327	968290	968374	0.254859	hyper	CGI
DMR_OPERA_SCAFFOLD_327_968290	OPERA_SCAFFOLD_327	968290	968374	0.254859	hyper	CGIshore
DMR_OPERA_SCAFFOLD_327_968290	OPERA_SCAFFOLD_327	968290	968374	0.254859	hyper	CGIshore
DMR_17_71625242	17	71625242	71625571	-0.314742	hypo	CGI
DMR_17_71625242	17	71625242	71625571	-0.314742	hypo	CGIshore
DMR_12_71562958	12	71562958	71563035	0.447697	hyper	intron	ABCC4
DMR_4_115516976	4	115516976	115517116	0.270106	hyper	exon,intron	SSPO
DMR_19_53155706	19	53155706	53155797	0.328434	hyper	intron	LOC106504045
DMR_5_119396189	5	119396189	119396359	0.335185	hyper	intron	-
DMR_5_119396189	5	119396189	119396359	0.335185	hyper	intron	-
DMR_5_119396189	5	119396189	119396359	0.335185	hyper	CGIshore
DMR_5_119396189	5	119396189	119396359	0.335185	hyper	CGIshore
DMR_8_113527901	8	113527901	113527939	0.39388	hyper	CGIshore
DMR_8_113527901	8	113527901	113527939	0.39388	hyper	CGIshore
DMR_13_1977237	13	1977237	1977338	-0.286211	hypo	intron	PLCB4
DMR_28_12890436	28	12890436	12890471	-0.398927	hypo	CGIshore
DMR_28_12890436	28	12890436	12890471	-0.398927	hypo	intron	RASGEF1A
DMR_X_56339052	X	56339052	56339184	0.448035	hyper	intron	CNGA2
DMR_11_106652146	11	106652146	106652518	0.25335	hyper	CGIshore
DMR_11_106652146	11	106652146	106652518	0.25335	hyper	intron
DMR_26_50651962	26	50651962	50652317	-0.286439	hypo	promoter
DMR_23_3862161	23	3862161	3862529	0.354945	hyper	intron	LOC102178676
DMR_20_72949711	20	72949711	72949910	-0.267577	hypo	CGIshore
DMR_20_72949711	20	72949711	72949910	-0.267577	hypo	promoter	NDUFS6
DMR_20_72949711	20	72949711	72949910	-0.267577	hypo	promoter	LPCAT1
DMR_20_72949711	20	72949711	72949910	-0.267577	hypo	CGI
DMR_20_72949711	20	72949711	72949910	-0.267577	hypo	CGIshore
DMR_23_32520173	23	32520173	32520592	0.263384	hyper	intron	LRRC16A
DMR_14_11056856	14	11056856	11056981	0.414948	hyper	CGIshore
DMR_14_11056856	14	11056856	11056981	0.414948	hyper	intron	ZC3H3
DMR_20_73370041	20	73370041	73370361	0.273179	hyper	CGIshore
DMR_20_73370041	20	73370041	73370361	0.273179	hyper	CGI
DMR_3_123725140	3	123725140	123725354	-0.297128	hypo	exon,intron	NEU3
DMR_11_74363949	11	74363949	74364074	0.294633	hyper	CGIshore
DMR_11_74363949	11	74363949	74364074	0.294633	hyper	CGIshore
DMR_11_74363949	11	74363949	74364074	0.294633	hyper	CGI
DMR_11_74363949	11	74363949	74364074	0.294633	hyper	intron	NRBP1
DMR_11_109233463	11	109233463	109233811	0.40416	hyper	CGIshore
DMR_11_109233463	11	109233463	109233811	0.40416	hyper	CGI
DMR_11_109233463	11	109233463	109233811	0.40416	hyper	CGIshore
DMR_22_56004137	22	56004137	56004370	0.302868	hyper	CGI
DMR_17_75290838	17	75290838	75290851	-0.301078	hypo	intron	LOC102190447
DMR_14_80414444	14	80414444	80414639	0.267912	hyper	intron	MTERF3
DMR_2_858439	2	858439	858555	-0.295954	hypo	intron	-
DMR_8_9041794	8	9041794	9041894	-0.388227	hypo	intron	MSRA
DMR_23_26854095	23	26854095	26854272	0.275516	hyper	CGIshore
DMR_3_122913732	3	122913732	122913856	-0.383011	hypo	intron	LOC102184335
DMR_3_119541525	3	119541525	119541574	0.363404	hyper	CGIshore
DMR_3_119541525	3	119541525	119541574	0.363404	hyper	promoter	SCLY
DMR_3_119541525	3	119541525	119541574	0.363404	hyper	exon,intron	SCLY
DMR_3_119541525	3	119541525	119541574	0.363404	hyper	CGIshore
DMR_3_119541525	3	119541525	119541574	0.363404	hyper	CGI
DMR_10_88858240	10	88858240	88858306	0.253019	hyper	intron	SNW1
DMR_24_61218518	24	61218518	61218659	-0.257198	hypo	CGIshore
DMR_24_61218518	24	61218518	61218659	-0.257198	hypo	intron	ZNF532
DMR_3_123719644	3	123719644	123720107	-0.278511	hypo	CGIshore
DMR_3_123719644	3	123719644	123720107	-0.278511	hypo	exon,promoter	NEU3
DMR_3_123719644	3	123719644	123720107	-0.278511	hypo	CGI
DMR_3_123719644	3	123719644	123720107	-0.278511	hypo	CGIshore
DMR_17_74808421	17	74808421	74808502	0.289145	hyper	CGI
DMR_17_74808421	17	74808421	74808502	0.289145	hyper	promoter
DMR_4_14126160	4	14126160	14126332	-0.338652	hypo	CGIshore
DMR_4_14126160	4	14126160	14126332	-0.338652	hypo	CGI
DMR_4_14126160	4	14126160	14126332	-0.338652	hypo	intron	DLX6
DMR_7_41850725	7	41850725	41850856	0.372168	hyper	exon	MIER2
DMR_22_61702532	22	61702532	61702904	-0.291666	hypo	CGI
DMR_22_61702532	22	61702532	61702904	-0.291666	hypo	intron
DMR_25_35524650	25	35524650	35525176	0.280309	hyper	CGIshore
DMR_18_48613104	18	48613104	48613202	-0.250039	hypo	promoter	CUL2
DMR_12_87200744	12	87200744	87200807	-0.282117	hypo	CGI
DMR_12_87200744	12	87200744	87200807	-0.282117	hypo	intron	TFDP1
DMR_12_87200744	12	87200744	87200807	-0.282117	hypo	CGIshore
DMR_3_107470362	3	107470362	107470619	-0.318766	hypo	CGIshore
DMR_3_107470362	3	107470362	107470619	-0.318766	hypo	CGI
DMR_3_107470362	3	107470362	107470619	-0.318766	hypo	exon,intron	SLFNL1
DMR_27_39262200	27	39262200	39262364	-0.352891	hypo	intron	PSD3
DMR_27_39262200	27	39262200	39262364	-0.352891	hypo	CGIshore
DMR_11_69271002	11	69271002	69271406	-0.251801	hypo	intron	LOC102185846
DMR_3_123340832	3	123340832	123341003	0.303278	hyper	intron	FARP2
DMR_2_74756185	2	74756185	74756520	0.314326	hyper	intron	CFAP221
DMR_OPERA_SCAFFOLD_616_167552	OPERA_SCAFFOLD_616	167552	167576	-0.283875	hypo	CGI
DMR_OPERA_SCAFFOLD_616_167552	OPERA_SCAFFOLD_616	167552	167576	-0.283875	hypo	CGIshore
DMR_OPERA_SCAFFOLD_327_1059284	OPERA_SCAFFOLD_327	1059284	1059391	-0.290647	hypo	intron	LOC102174924
DMR_3_122866751	3	122866751	122867146	0.299121	hyper	CGIshore
DMR_3_122866751	3	122866751	122867146	0.299121	hyper	CGI
DMR_3_122866751	3	122866751	122867146	0.299121	hyper	exon,intron	LOC102184335
DMR_3_122866751	3	122866751	122867146	0.299121	hyper	CGIshore
DMR_SCAFFOLD_34_179938	SCAFFOLD_34	179938	180186	0.544561	hyper	CGIshore
DMR_SCAFFOLD_34_179938	SCAFFOLD_34	179938	180186	0.544561	hyper	intron	LOC106504028
DMR_SCAFFOLD_34_179938	SCAFFOLD_34	179938	180186	0.544561	hyper	CGIshore
DMR_15_32901907	15	32901907	32901991	0.272155	hyper	intron	USP2
DMR_17_74850983	17	74850983	74851138	-0.275247	hypo	intron	GNB1L
DMR_16_1464085	16	1464085	1464106	-0.337408	hypo	intron	-
DMR_16_1464085	16	1464085	1464106	-0.337408	hypo	CGIshore
DMR_3_122752064	3	122752064	122752305	-0.269568	hypo	intron	LOC102184335
DMR_1_66369776	1	66369776	66369959	0.302143	hyper	CGIshore
DMR_21_21882975	21	21882975	21883262	-0.448154	hypo	exon,intron	MAN2A2
DMR_27_45778416	27	45778416	45778444	-0.316078	hypo	CGI
DMR_27_45778416	27	45778416	45778444	-0.316078	hypo	CGIshore
DMR_27_45778416	27	45778416	45778444	-0.316078	hypo	CGIshore
DMR_OPERA_SCAFFOLD_434_38746	OPERA_SCAFFOLD_434	38746	38819	-0.272063	hypo	CGIshore
DMR_OPERA_SCAFFOLD_434_38746	OPERA_SCAFFOLD_434	38746	38819	-0.272063	hypo	CGIshore
DMR_11_108956680	11	108956680	108956713	0.306682	hyper	CGIshore
DMR_11_108956680	11	108956680	108956713	0.306682	hyper	exon	WDR5B
DMR_11_108956680	11	108956680	108956713	0.306682	hyper	CGIshore
DMR_11_108956680	11	108956680	108956713	0.306682	hyper	CGIshore
DMR_11_108956680	11	108956680	108956713	0.306682	hyper	CGI
DMR_10_41196973	10	41196973	41197575	0.289674	hyper	CGI
DMR_10_41196973	10	41196973	41197575	0.289674	hyper	CGIshore
DMR_10_41196973	10	41196973	41197575	0.289674	hyper	promoter	RPS29
DMR_23_3862842	23	3862842	3863279	0.363371	hyper	intron	LOC102178676
DMR_3_102161958	3	102161958	102162579	-0.324958	hypo	intron	LOC102179343
DMR_24_886136	24	886136	886253	0.293405	hyper	CGIshore
DMR_24_886136	24	886136	886253	0.293405	hyper	CGI
DMR_24_886136	24	886136	886253	0.293405	hyper	intron	NFATC1
DMR_27_45837318	27	45837318	45837378	0.410009	hyper	CGI
DMR_4_65375039	4	65375039	65375214	-0.253626	hypo	intron	AVL9
DMR_4_65375039	4	65375039	65375214	-0.253626	hypo	CGIshore
DMR_14_13875258	14	13875258	13875411	0.27654	hyper	CGIshore
DMR_5_107463833	5	107463833	107464074	-0.309925	hypo	intron	TSPAN11
DMR_7_96692671	7	96692671	96692878	-0.266315	hypo	intron	CAST
DMR_7_96692671	7	96692671	96692878	-0.266315	hypo	CGIshore
DMR_7_96692671	7	96692671	96692878	-0.266315	hypo	CGIshore
DMR_25_1571436	25	1571436	1571482	-0.303211	hypo	CGIshore
DMR_25_1571436	25	1571436	1571482	-0.303211	hypo	CGI
DMR_25_1571436	25	1571436	1571482	-0.303211	hypo	exon	CLCN7
DMR_25_38334634	25	38334634	38334955	0.250774	hyper	intron	PCOLCE
DMR_25_38334634	25	38334634	38334955	0.250774	hyper	CGI
DMR_21_71316964	21	71316964	71317096	0.255503	hyper	CGIshore
DMR_21_71316964	21	71316964	71317096	0.255503	hyper	CGI
DMR_21_71316964	21	71316964	71317096	0.255503	hyper	CGIshore
DMR_OPERA_SCAFFOLD_2433_2364	OPERA_SCAFFOLD_2433	2364	2395	-0.263085	hypo	CGIshore
DMR_OPERA_SCAFFOLD_2433_2364	OPERA_SCAFFOLD_2433	2364	2395	-0.263085	hypo	CGI
DMR_16_47723628	16	47723628	47723671	0.278933	hyper	intron	NPHP4
DMR_12_85554189	12	85554189	85554382	-0.397844	hypo	CGIshore
DMR_12_85554189	12	85554189	85554382	-0.397844	hypo	intron
DMR_12_85554189	12	85554189	85554382	-0.397844	hypo	CGIshore
DMR_12_85560407	12	85560407	85560477	-0.327054	hypo	intron
DMR_11_107334798	11	107334798	107335039	0.29861	hyper	CGIshore
DMR_11_107334798	11	107334798	107335039	0.29861	hyper	intron	QSOX2
DMR_11_107334798	11	107334798	107335039	0.29861	hyper	CGI
DMR_19_36087885	19	36087885	36087911	0.349956	hyper	intron	DHRS7B
DMR_25_1868162	25	1868162	1868570	-0.251935	hypo	CGIshore
DMR_25_1868162	25	1868162	1868570	-0.251935	hypo	promoter	IGFALS
DMR_25_1868162	25	1868162	1868570	-0.251935	hypo	CGI
DMR_25_1868162	25	1868162	1868570	-0.251935	hypo	CGIshore
DMR_23_51281705	23	51281705	51282061	-0.299069	hypo	CGIshore
DMR_23_51281705	23	51281705	51282061	-0.299069	hypo	CGIshore
DMR_23_51281705	23	51281705	51282061	-0.299069	hypo	intron	PRPF4B
DMR_23_51281705	23	51281705	51282061	-0.299069	hypo	CGI
DMR_SCAFFOLD_44_537342	SCAFFOLD_44	537342	537457	-0.31656	hypo	promoter	DUSP8
DMR_SCAFFOLD_44_537342	SCAFFOLD_44	537342	537457	-0.31656	hypo	CGIshore
DMR_11_94980064	11	94980064	94980188	-0.340307	hypo	intron	LOC102168270
DMR_22_61386766	22	61386766	61386825	0.354604	hyper	CGIshore
DMR_22_61386766	22	61386766	61386825	0.354604	hyper	intron	RAB43
DMR_22_61386766	22	61386766	61386825	0.354604	hyper	CGIshore
DMR_27_43108833	27	43108833	43108855	0.262566	hyper	intron	LOC102174361
DMR_27_43108833	27	43108833	43108855	0.262566	hyper	CGI
DMR_11_106625803	11	106625803	106625932	0.284405	hyper	CGIshore
DMR_17_71180046	17	71180046	71180206	-0.257431	hypo	intron	ZMAT5
DMR_2_135944802	2	135944802	135945021	-0.264566	hypo	CGIshore
DMR_2_135944802	2	135944802	135945021	-0.264566	hypo	intron	-
DMR_2_135944802	2	135944802	135945021	-0.264566	hypo	CGI
DMR_7_65720841	7	65720841	65720928	-0.364437	hypo	intron
DMR_10_69104403	10	69104403	69104743	-0.378429	hypo	intron	SLC35F4
DMR_19_46023277	19	46023277	46023399	0.25591	hyper	intron	ADAM11
DMR_3_61658890	3	61658890	61659299	0.363919	hyper	exon,intron	LOC102168228
DMR_19_65803990	19	65803990	65804182	-0.297209	hypo	intron
DMR_24_64600717	24	64600717	64601139	0.263103	hyper	CGIshore
DMR_24_64600717	24	64600717	64601139	0.263103	hyper	intron	-
DMR_13_76591701	13	76591701	76591970	-0.277794	hypo	exon,intron	SLC12A5
DMR_28_33267993	28	33267993	33268084	-0.253774	hypo	intron	DLG5
DMR_23_10423676	23	10423676	10424000	-0.330332	hypo	CGIshore
DMR_23_10423676	23	10423676	10424000	-0.330332	hypo	CGI
DMR_23_51741512	23	51741512	51741669	0.336718	hyper	CGIshore
DMR_18_46787525	18	46787525	46788124	0.290278	hyper	intron	RHPN2
DMR_5_31283856	5	31283856	31284061	0.319863	hyper	exon,intron	LOC102178426
DMR_25_42367653	25	42367653	42367714	0.273655	hyper	CGIshore
DMR_25_42367653	25	42367653	42367714	0.273655	hyper	intron	-
DMR_20_72978634	20	72978634	72978851	-0.344037	hypo	CGIshore
DMR_20_72978634	20	72978634	72978851	-0.344037	hypo	intron	LPCAT1
DMR_20_72978634	20	72978634	72978851	-0.344037	hypo	CGIshore
DMR_20_72978634	20	72978634	72978851	-0.344037	hypo	CGIshore
DMR_10_89046895	10	89046895	89047097	-0.253851	hypo	intron	ADCK1
DMR_18_16742259	18	16742259	16742490	0.283505	hyper	intron	KLHL4
DMR_29_46748713	29	46748713	46748811	0.305255	hyper	intron	PC
DMR_29_50219156	29	50219156	50219255	-0.460068	hypo	intron	SHANK2
DMR_14_12047914	14	12047914	12047982	0.336301	hyper	CGIshore
DMR_14_12047914	14	12047914	12047982	0.336301	hyper	intron	-
DMR_19_39782147	19	39782147	39782344	0.279616	hyper	CGI
DMR_19_39782147	19	39782147	39782344	0.279616	hyper	exon	SP6
DMR_16_35651751	16	35651751	35651930	-0.274802	hypo	intron	RGS7
DMR_5_115741568	5	115741568	115741782	0.312019	hyper	intron	SCUBE1
DMR_25_27865508	25	27865508	27865680	-0.267633	hypo	CGI
DMR_16_52019679	16	52019679	52020005	0.360107	hyper	intron	C16H1orf159
DMR_16_52019679	16	52019679	52020005	0.360107	hyper	CGIshore
DMR_16_52019679	16	52019679	52020005	0.360107	hyper	CGIshore
DMR_12_71556887	12	71556887	71557529	0.396878	hyper	intron	ABCC4
DMR_12_87270677	12	87270677	87270741	0.251947	hyper	intron	TMEM255B
DMR_19_44778163	19	44778163	44778219	-0.279368	hypo	CGIshore
DMR_19_44778163	19	44778163	44778219	-0.279368	hypo	CGI
DMR_6_115757357	6	115757357	115757714	0.270697	hyper	CGIshore
DMR_X_98365557	X	98365557	98365654	0.353699	hyper	CGI
DMR_7_49657885	7	49657885	49657952	0.298394	hyper	intron	SIL1
DMR_OPERA_SCAFFOLD_1114_5577	OPERA_SCAFFOLD_1114	5577	5667	-0.260604	hypo	CGI
DMR_26_51767814	26	51767814	51767846	0.469283	hyper	CGIshore
DMR_26_51767814	26	51767814	51767846	0.469283	hyper	intron	JAKMIP3
DMR_26_51767814	26	51767814	51767846	0.469283	hyper	CGIshore
DMR_12_74832350	12	74832350	74832618	0.372262	hyper	CGIshore
DMR_12_74832350	12	74832350	74832618	0.372262	hyper	intron	FARP1
DMR_7_10705192	7	10705192	10705262	-0.349245	hypo	CGIshore
DMR_10_102465938	10	102465938	102466002	-0.260104	hypo	CGIshore
DMR_10_102465938	10	102465938	102466002	-0.260104	hypo	CGIshore
DMR_10_102465938	10	102465938	102466002	-0.260104	hypo	CGIshore
DMR_10_102465938	10	102465938	102466002	-0.260104	hypo	intron	NRDE2
DMR_22_51592754	22	51592754	51593061	0.2536	hyper	intron	CACNA2D2
DMR_OPERA_SCAFFOLD_327_1805633	OPERA_SCAFFOLD_327	1805633	1805862	-0.33666	hypo	intron	LOC102177426
DMR_OPERA_SCAFFOLD_327_1805633	OPERA_SCAFFOLD_327	1805633	1805862	-0.33666	hypo	CGIshore
DMR_19_50037146	19	50037146	50037224	0.253765	hyper	promoter	LOC102178303
DMR_5_118921140	5	118921140	118921352	0.268267	hyper	intron	CELSR1
DMR_8_113474727	8	113474727	113474876	0.348245	hyper	CGIshore
DMR_8_113474727	8	113474727	113474876	0.348245	hyper	intron	-
DMR_17_75227234	17	75227234	75227427	0.301875	hyper	exon	RTN4R
DMR_17_75227234	17	75227234	75227427	0.301875	hyper	CGI
DMR_23_4513455	23	4513455	4513574	0.41034	hyper	exon,intron	COL21A1
DMR_17_73472683	17	73472683	73472737	0.28002	hyper	intron	LOC102182160
DMR_17_74812862	17	74812862	74812960	0.266231	hyper	CGI
DMR_21_21663146	21	21663146	21663397	0.251606	hyper	intron	SEMA4B
DMR_11_108096996	11	108096996	108097206	-0.588569	hypo	CGIshore
DMR_11_108096996	11	108096996	108097206	-0.588569	hypo	intron	STKLD1
DMR_22_18272790	22	18272790	18272980	-0.366164	hypo	intron	OXTR
DMR_23_12813544	23	12813544	12813949	0.27089	hyper	intron	BTBD9
DMR_10_88074279	10	88074279	88074745	0.279134	hyper	intron	LRRC74A
DMR_19_64221667	19	64221667	64222131	-0.27547	hypo	intron	FAM20A
DMR_19_64221667	19	64221667	64222131	-0.27547	hypo	CGIshore
DMR_19_64221667	19	64221667	64222131	-0.27547	hypo	CGIshore
DMR_19_64221667	19	64221667	64222131	-0.27547	hypo	CGI
DMR_19_64221667	19	64221667	64222131	-0.27547	hypo	CGIshore
DMR_25_1535643	25	1535643	1535707	0.28176	hyper	intron	CLCN7
DMR_25_1535643	25	1535643	1535707	0.28176	hyper	CGIshore
DMR_1_144732691	1	144732691	144732888	0.269157	hyper	intron	-
DMR_SCAFFOLD_237_294821	SCAFFOLD_237	294821	295370	-0.254844	hypo	intron	CDC42EP5
DMR_SCAFFOLD_237_294821	SCAFFOLD_237	294821	295370	-0.254844	hypo	exon,intron	LOC102183416
DMR_X_26524033	X	26524033	26524148	-0.439589	hypo	CGI
DMR_5_122533391	5	122533391	122533506	-0.284134	hypo	CGIshore
DMR_5_122533391	5	122533391	122533506	-0.284134	hypo	exon,intron	MAPK11
DMR_5_122533391	5	122533391	122533506	-0.284134	hypo	CGI
DMR_1_156450890	1	156450890	156450916	-0.400259	hypo	CGIshore
DMR_1_156450890	1	156450890	156450916	-0.400259	hypo	intron	COLQ
DMR_11_108119087	11	108119087	108119122	0.283385	hyper	exon,intron	REXO4
DMR_11_108119087	11	108119087	108119122	0.283385	hyper	CGI
DMR_8_113560882	8	113560882	113561080	-0.253814	hypo	CGIshore
DMR_29_51164066	29	51164066	51164179	0.303735	hyper	intron	OSBPL5
DMR_29_51164066	29	51164066	51164179	0.303735	hyper	CGIshore
DMR_11_110957516	11	110957516	110957571	0.282391	hyper	intron	CACNA1B
DMR_16_82292507	16	82292507	82292604	-0.264149	hypo	CGIshore
DMR_8_113528862	8	113528862	113529067	-0.331833	hypo	CGI
DMR_8_113528862	8	113528862	113529067	-0.331833	hypo	CGIshore
DMR_8_113528862	8	113528862	113529067	-0.331833	hypo	CGIshore
DMR_25_37174609	25	37174609	37174683	0.335197	hyper	CGI
DMR_25_37174609	25	37174609	37174683	0.335197	hyper	exon,intron	SH2B2
DMR_29_48029537	29	48029537	48029562	0.31413	hyper	intron	-
DMR_23_8167864	23	8167864	8168140	0.261841	hyper	CGIshore
DMR_OPERA_SCAFFOLD_327_1646048	OPERA_SCAFFOLD_327	1646048	1646239	-0.252893	hypo	CGIshore
DMR_OPERA_SCAFFOLD_327_1646048	OPERA_SCAFFOLD_327	1646048	1646239	-0.252893	hypo	intron
DMR_27_46813859	27	46813859	46813950	0.430138	hyper	CGIshore
DMR_5_119099872	5	119099872	119100046	-0.429964	hypo	CGIshore
DMR_5_119099872	5	119099872	119100046	-0.429964	hypo	CGI
DMR_5_119099872	5	119099872	119100046	-0.429964	hypo	CGIshore
DMR_5_119099872	5	119099872	119100046	-0.429964	hypo	intron	LOC102180758
DMR_2_125368535	2	125368535	125368634	0.291891	hyper	CGIshore
DMR_2_125368535	2	125368535	125368634	0.291891	hyper	exon	CHRNG
DMR_9_8118827	9	8118827	8118973	0.264402	hyper	CGI
DMR_9_8118827	9	8118827	8118973	0.264402	hyper	CGIshore
DMR_6_119320653	6	119320653	119321059	-0.250446	hypo	intron	POLN
DMR_2_125329804	2	125329804	125330159	0.378802	hyper	exon,intron	CHRND
DMR_2_125329804	2	125329804	125330159	0.378802	hyper	CGIshore
DMR_21_27199832	21	27199832	27200034	-0.325935	hypo	exon,promoter	TLN2
DMR_21_27199832	21	27199832	27200034	-0.325935	hypo	CGI
DMR_11_1673427	11	1673427	1673539	0.261946	hyper	CGIshore
DMR_11_1673427	11	1673427	1673539	0.261946	hyper	intron	ACOXL
DMR_29_52245829	29	52245829	52245885	-0.349316	hypo	intron
DMR_29_52245829	29	52245829	52245885	-0.349316	hypo	CGIshore
DMR_2_141393031	2	141393031	141393165	0.274589	hyper	CGIshore
DMR_4_115956323	4	115956323	115956518	0.330478	hyper	intron	LOC102183503
DMR_4_115956323	4	115956323	115956518	0.330478	hyper	CGI
DMR_12_86420593	12	86420593	86420714	-0.255924	hypo	CGIshore
DMR_12_86420593	12	86420593	86420714	-0.255924	hypo	CGIshore
DMR_12_86420593	12	86420593	86420714	-0.255924	hypo	CGIshore
DMR_20_72171442	20	72171442	72171579	-0.379592	hypo	CGIshore
DMR_27_13822533	27	13822533	13822845	-0.38152	hypo	intron	WWC2
DMR_29_51229611	29	51229611	51229915	0.303629	hyper	CGIshore
DMR_29_51229611	29	51229611	51229915	0.303629	hyper	CGIshore
DMR_29_51229611	29	51229611	51229915	0.303629	hyper	CGIshore
DMR_29_51229611	29	51229611	51229915	0.303629	hyper	intron	NAP1L4
DMR_1_132618805	1	132618805	132619027	0.27259	hyper	CGI
DMR_1_132618805	1	132618805	132619027	0.27259	hyper	CGIshore
DMR_1_132618805	1	132618805	132619027	0.27259	hyper	CGIshore
DMR_4_66401405	4	66401405	66401587	-0.367253	hypo	intron	CCDC129
DMR_3_97249697	3	97249697	97251249	0.313594	hyper	intron	FAF1
DMR_22_62158906	22	62158906	62159209	0.398042	hyper	CGIshore
DMR_3_120808029	3	120808029	120808274	0.259866	hyper	CGI
DMR_3_120808029	3	120808029	120808274	0.259866	hyper	CGIshore
DMR_3_120808029	3	120808029	120808274	0.259866	hyper	CGIshore
DMR_3_120808029	3	120808029	120808274	0.259866	hyper	CGIshore
DMR_14_3785544	14	3785544	3785790	0.312191	hyper	intron	COL9A1
DMR_18_37970605	18	37970605	37970639	-0.298526	hypo	exon	FBXL8
DMR_18_37970605	18	37970605	37970639	-0.298526	hypo	CGIshore
DMR_18_37970605	18	37970605	37970639	-0.298526	hypo	CGIshore
DMR_8_115256392	8	115256392	115256532	0.267074	hyper	CGIshore
DMR_8_115256392	8	115256392	115256532	0.267074	hyper	CGIshore
DMR_8_115256392	8	115256392	115256532	0.267074	hyper	CGIshore
DMR_6_118604855	6	118604855	118605062	-0.551619	hypo	CGI
DMR_6_118604855	6	118604855	118605062	-0.551619	hypo	CGIshore
DMR_6_118604855	6	118604855	118605062	-0.551619	hypo	intron	FAM193A
DMR_2_136584152	2	136584152	136584322	0.318079	hyper	CGIshore
DMR_2_136584152	2	136584152	136584322	0.318079	hyper	CGIshore
DMR_2_136584152	2	136584152	136584322	0.318079	hyper	CGIshore
DMR_20_64043695	20	64043695	64043856	-0.260069	hypo	intron	ANKRD33B
DMR_5_117223299	5	117223299	117223422	0.752733	hyper	CGIshore
DMR_5_117223299	5	117223299	117223422	0.752733	hyper	promoter	PRR5
DMR_5_117223299	5	117223299	117223422	0.752733	hyper	CGIshore
DMR_11_108302771	11	108302771	108303266	-0.319812	hypo	intron	-
DMR_11_108302771	11	108302771	108303266	-0.319812	hypo	CGIshore
DMR_25_43935673	25	43935673	43935790	-0.332429	hypo	CGIshore
DMR_25_43935673	25	43935673	43935790	-0.332429	hypo	intron	EIF3B
DMR_11_109166699	11	109166699	109166737	0.299662	hyper	CGIshore
DMR_18_4518157	18	4518157	4518257	-0.271014	hypo	CGIshore
DMR_2_136673274	2	136673274	136673326	0.311137	hyper	CGIshore
DMR_2_136673274	2	136673274	136673326	0.311137	hyper	exon	HSPG2
DMR_14_10936398	14	10936398	10936581	0.25692	hyper	exon,intron	TSTA3
DMR_29_44043613	29	44043613	44043812	0.366668	hyper	intron	MACROD1
DMR_14_94510157	14	94510157	94510363	-0.264749	hypo	intron	COL14A1
DMR_OPERA_SCAFFOLD_1456_1821	OPERA_SCAFFOLD_1456	1821	1844	-0.265369	hypo	CGIshore
DMR_8_113495567	8	113495567	113495655	-0.313529	hypo	CGIshore
DMR_5_121111838	5	121111838	121111945	-0.25502	hypo	intron	-
DMR_5_121111838	5	121111838	121111945	-0.25502	hypo	CGIshore
DMR_8_84467913	8	84467913	84468030	0.288127	hyper	intron	HABP4
DMR_20_10801042	20	10801042	10801364	-0.259609	hypo	intron	MARVELD2
DMR_5_121948621	5	121948621	121948741	-0.259764	hypo	CGIshore
DMR_29_48347141	29	48347141	48347211	0.298458	hyper	intron	IGHMBP2
DMR_29_48347141	29	48347141	48347211	0.298458	hyper	CGIshore
DMR_29_48347141	29	48347141	48347211	0.298458	hyper	CGIshore
DMR_2_136734327	2	136734327	136734436	-0.468187	hypo	CGIshore
DMR_2_136734327	2	136734327	136734436	-0.468187	hypo	exon	HSPG2
DMR_17_75387120	17	75387120	75387208	0.337429	hyper	CGIshore
DMR_17_75387120	17	75387120	75387208	0.337429	hyper	intron	-
DMR_14_12055940	14	12055940	12055989	-0.257939	hypo	intron	-
DMR_14_12055940	14	12055940	12055989	-0.257939	hypo	CGIshore
DMR_18_17123126	18	17123126	17123236	-0.296732	hypo	exon	VPS9D1
DMR_29_50974607	29	50974607	50974880	0.304569	hyper	intron
DMR_29_50974607	29	50974607	50974880	0.304569	hyper	CGIshore
DMR_29_50974607	29	50974607	50974880	0.304569	hyper	CGIshore
DMR_21_69008399	21	69008399	69008527	-0.332213	hypo	CGIshore
DMR_21_69008399	21	69008399	69008527	-0.332213	hypo	intron	CDC42BPB
DMR_21_69008399	21	69008399	69008527	-0.332213	hypo	promoter	CDC42BPB
DMR_11_103295709	11	103295709	103295809	0.275344	hyper	intron	PRRX2
DMR_5_108008859	5	108008859	108008991	-0.411466	hypo	intron	DDX11
DMR_18_61574114	18	61574114	61574646	-0.31358	hypo	CGIshore
DMR_18_61574114	18	61574114	61574646	-0.31358	hypo	CGIshore
DMR_3_15045513	3	15045513	15045586	0.28002	hyper	intron	LOC102175075
DMR_3_15045513	3	15045513	15045586	0.28002	hyper	CGIshore
DMR_17_74280086	17	74280086	74280192	-0.275595	hypo	exon,intron	MED15
DMR_25_35627729	25	35627729	35627783	0.284846	hyper	exon	-
DMR_6_118648797	6	118648797	118649013	-0.332087	hypo	intron	FAM193A
DMR_4_122097003	4	122097003	122097178	-0.354332	hypo	intron	PTPRN
DMR_9_27627551	9	27627551	27627652	0.655547	hyper	CGIshore
DMR_9_27627551	9	27627551	27627652	0.655547	hyper	intron	RPF2
DMR_OPERA_SCAFFOLD_432_671611	OPERA_SCAFFOLD_432	671611	671762	0.268975	hyper	intron	EPS8L2
DMR_OPERA_SCAFFOLD_432_671611	OPERA_SCAFFOLD_432	671611	671762	0.268975	hyper	CGIshore
DMR_OPERA_SCAFFOLD_593_84825	OPERA_SCAFFOLD_593	84825	84931	0.427166	hyper	exon	LOC102170961
DMR_4_115473663	4	115473663	115474085	-0.254738	hypo	CGIshore
DMR_4_115473663	4	115473663	115474085	-0.254738	hypo	CGI
DMR_4_123226486	4	123226486	123226657	0.322463	hyper	CGIshore
DMR_4_123226486	4	123226486	123226657	0.322463	hyper	intron
DMR_19_38952092	19	38952092	38952382	-0.349476	hypo	CGIshore
DMR_19_38952092	19	38952092	38952382	-0.349476	hypo	CGIshore
DMR_25_41434504	25	41434504	41434563	0.267892	hyper	CGIshore
DMR_18_971540	18	971540	972124	0.255659	hyper	CGIshore
DMR_18_971540	18	971540	972124	0.255659	hyper	exon,intron	MTSS1L
DMR_18_971540	18	971540	972124	0.255659	hyper	CGIshore
DMR_18_971540	18	971540	972124	0.255659	hyper	CGIshore
DMR_18_971540	18	971540	972124	0.255659	hyper	CGI
DMR_18_971540	18	971540	972124	0.255659	hyper	CGIshore
DMR_16_47014864	16	47014864	47015034	0.323926	hyper	exon,intron	ZBTB48
DMR_29_49442054	29	49442054	49442222	-0.259678	hypo	CGIshore
DMR_22_60829334	22	60829334	60829524	0.304733	hyper	CGI
DMR_22_60829334	22	60829334	60829524	0.304733	hyper	CGIshore
DMR_22_60829334	22	60829334	60829524	0.304733	hyper	CGIshore
DMR_17_75210632	17	75210632	75210852	0.356083	hyper	CGI
DMR_17_75210632	17	75210632	75210852	0.356083	hyper	CGIshore
DMR_21_1211106	21	1211106	1211169	-0.255283	hypo	intron	-
DMR_28_43626363	28	43626363	43626671	-0.265499	hypo	intron	DRGX
DMR_26_51478372	26	51478372	51478803	-0.367688	hypo	intron	-
DMR_26_51478372	26	51478372	51478803	-0.367688	hypo	CGIshore
DMR_15_5409764	15	5409764	5409870	-0.303451	hypo	exon,intron	LOC102170893
DMR_SCAFFOLD_228_12623	SCAFFOLD_228	12623	12699	0.278616	hyper	CGI
DMR_3_51399747	3	51399747	51399755	-0.288639	hypo	intron	SLC44A3
DMR_25_81782	25	81782	81909	-0.317287	hypo	intron	IL9R
DMR_29_51850644	29	51850644	51850891	-0.25291	hypo	CGIshore
DMR_8_113294667	8	113294667	113294705	0.275515	hyper	intron	STOM
DMR_6_116158471	6	116158471	116158539	0.319764	hyper	CGIshore
DMR_6_116158471	6	116158471	116158539	0.319764	hyper	CGIshore
DMR_6_116158471	6	116158471	116158539	0.319764	hyper	intron	-
DMR_11_110293984	11	110293984	110294275	-0.297399	hypo	CGIshore
DMR_14_11887786	14	11887786	11887870	-0.261683	hypo	intron	LOC102184424
DMR_11_110737445	11	110737445	110737880	-0.286151	hypo	CGIshore
DMR_11_110737445	11	110737445	110737880	-0.286151	hypo	CGIshore
DMR_11_110737445	11	110737445	110737880	-0.286151	hypo	promoter	NPDC1
DMR_19_47583725	19	47583725	47583962	-0.288984	hypo	intron	MAPT
DMR_18_59078342	18	59078342	59078749	-0.47794	hypo	CGIshore
DMR_18_59078342	18	59078342	59078749	-0.47794	hypo	intron	GLTSCR2
DMR_10_69153945	10	69153945	69154105	0.278906	hyper	intron	SLC35F4
DMR_12_71559564	12	71559564	71560865	0.441101	hyper	exon,intron	ABCC4
DMR_14_33090775	14	33090775	33090844	-0.252953	hypo	CGI
DMR_14_33090775	14	33090775	33090844	-0.252953	hypo	intron	RGS20
DMR_5_121363805	5	121363805	121363907	0.357583	hyper	CGI
DMR_25_39091118	25	39091118	39091997	0.302607	hyper	intron	LOC102191297
DMR_29_49880844	29	49880844	49880964	-0.547899	hypo	intron	SHANK2
DMR_29_49880844	29	49880844	49880964	-0.547899	hypo	CGIshore
DMR_29_49880844	29	49880844	49880964	-0.547899	hypo	CGI
DMR_28_41951479	28	41951479	41951918	-0.269819	hypo	intron	LOC106503706
DMR_X_85878977	X	85878977	85879258	0.253004	hyper	CGI
DMR_X_85878977	X	85878977	85879258	0.253004	hyper	exon	LOC102173731
DMR_13_64258529	13	64258529	64258782	-0.311519	hypo	intron	SNTA1
DMR_19_53440253	19	53440253	53440501	0.274295	hyper	intron	AATK
DMR_24_1789221	24	1789221	1789316	-0.282008	hypo	CGIshore
DMR_18_57603195	18	57603195	57603377	-0.287171	hypo	CGI
DMR_18_57603195	18	57603195	57603377	-0.287171	hypo	exon	DMPK
DMR_OPERA_SCAFFOLD_719_5156	OPERA_SCAFFOLD_719	5156	5286	0.278265	hyper	exon,intron	DPP7
DMR_17_62202590	17	62202590	62203097	-0.304899	hypo	exon,intron	TBX5
DMR_17_62202590	17	62202590	62203097	-0.304899	hypo	CGIshore
DMR_17_62202590	17	62202590	62203097	-0.304899	hypo	CGIshore
DMR_20_63993132	20	63993132	63993624	0.254869	hyper	intron	ANKRD33B
DMR_9_92872074	9	92872074	92872164	-0.256483	hypo	CGIshore
DMR_5_122175775	5	122175775	122175995	0.272902	hyper	CGIshore
DMR_17_67629507	17	67629507	67629610	-0.385562	hypo	CGIshore
DMR_4_115541916	4	115541916	115542107	-0.331223	hypo	intron	SSPO
DMR_3_122065184	3	122065184	122065289	0.476934	hyper	CGIshore
DMR_24_788256	24	788256	788748	-0.334869	hypo	CGIshore
DMR_24_788256	24	788256	788748	-0.334869	hypo	intron	CTDP1
DMR_2_141511898	2	141511898	141512092	0.251616	hyper	CGIshore
DMR_2_141511898	2	141511898	141512092	0.251616	hyper	intron	PADI6
DMR_13_80776237	13	80776237	80776368	0.564704	hyper	CGIshore
DMR_13_80776237	13	80776237	80776368	0.564704	hyper	intron	-
DMR_22_61948315	22	61948315	61948525	0.273778	hyper	CGI
DMR_22_61948315	22	61948315	61948525	0.273778	hyper	CGIshore
DMR_22_61948315	22	61948315	61948525	0.273778	hyper	intron	EEFSEC
DMR_12_71558863	12	71558863	71559226	0.440621	hyper	intron	ABCC4
DMR_21_14773464	21	14773464	14773575	0.332812	hyper	intron	SLCO3A1
DMR_3_121920053	3	121920053	121920075	0.333665	hyper	CGIshore
DMR_16_82856607	16	82856607	82856924	-0.335981	hypo	CGI
DMR_16_82856607	16	82856607	82856924	-0.335981	hypo	CGIshore
DMR_16_82856607	16	82856607	82856924	-0.335981	hypo	CGIshore
DMR_6_119814838	6	119814838	119814909	0.259075	hyper	intron
DMR_6_119814838	6	119814838	119814909	0.259075	hyper	CGIshore
DMR_25_43745815	25	43745815	43745869	-0.349745	hypo	CGIshore
DMR_18_38004288	18	38004288	38004468	0.259526	hyper	promoter	EXOC3L1
DMR_18_38004288	18	38004288	38004468	0.259526	hyper	promoter	E2F4
DMR_18_38004288	18	38004288	38004468	0.259526	hyper	CGIshore
DMR_17_55735520	17	55735520	55735599	-0.264985	hypo	CGIshore
DMR_17_55735520	17	55735520	55735599	-0.264985	hypo	intron	IFT81
DMR_10_41389727	10	41389727	41390791	0.344264	hyper	CGI
DMR_10_41389727	10	41389727	41390791	0.344264	hyper	CGIshore
DMR_10_41389727	10	41389727	41390791	0.344264	hyper	CGIshore
DMR_17_47779	17	47779	48055	0.269168	hyper	CGIshore
DMR_17_47779	17	47779	48055	0.269168	hyper	CGI
DMR_7_51656876	7	51656876	51659737	0.297799	hyper	CGIshore
DMR_7_51656876	7	51656876	51659737	0.297799	hyper	CGI
DMR_7_51656876	7	51656876	51659737	0.297799	hyper	exon,promoter	LOC102190409
DMR_19_33563951	19	33563951	33564173	-0.360034	hypo	CGIshore
DMR_19_33563951	19	33563951	33564173	-0.360034	hypo	CGIshore
DMR_8_114751045	8	114751045	114751320	-0.28635	hypo	CGIshore
DMR_8_114751045	8	114751045	114751320	-0.28635	hypo	intron
DMR_OPERA_SCAFFOLD_860_27868	OPERA_SCAFFOLD_860	27868	27888	0.407283	hyper	CGIshore
DMR_18_57167105	18	57167105	57167166	-0.340634	hypo	intron	MARK4
DMR_8_12042882	8	12042882	12042949	0.44065	hyper	exon,promoter	GLIPR2
DMR_10_27747386	10	27747386	27747444	0.319877	hyper	intron	FMN1
DMR_16_50443520	16	50443520	50443647	-0.313949	hypo	CGI
DMR_16_50443520	16	50443520	50443647	-0.313949	hypo	CGIshore
DMR_16_50443520	16	50443520	50443647	-0.313949	hypo	intron	2018-09-06
DMR_18_63553565	18	63553565	63553745	0.329806	hyper	intron	PRKCG
DMR_18_63553565	18	63553565	63553745	0.329806	hyper	CGIshore
DMR_16_12322421	16	12322421	12322677	0.342818	hyper	intron	RGS18
DMR_2_139962538	2	139962538	139962771	0.265479	hyper	intron	PAX3
DMR_4_63417747	4	63417747	63417870	0.250055	hyper	intron	DPY19L1
DMR_19_40575473	19	40575473	40576452	0.267212	hyper	exon,intron	MLLT6
DMR_19_40575473	19	40575473	40576452	0.267212	hyper	CGI
DMR_19_40575473	19	40575473	40576452	0.267212	hyper	CGIshore
DMR_24_2632530	24	2632530	2632955	0.269858	hyper	intron	LOC102176412
DMR_24_2632530	24	2632530	2632955	0.269858	hyper	CGIshore
DMR_24_2632530	24	2632530	2632955	0.269858	hyper	CGI
DMR_24_2632530	24	2632530	2632955	0.269858	hyper	CGIshore
DMR_24_2632530	24	2632530	2632955	0.269858	hyper	CGIshore
DMR_16_81063071	16	81063071	81063143	-0.29336	hypo	intron	LOC102173406
DMR_11_109180208	11	109180208	109181208	0.250269	hyper	CGIshore
DMR_11_109180208	11	109180208	109181208	0.250269	hyper	CGI
DMR_11_109180208	11	109180208	109181208	0.250269	hyper	CGIshore
DMR_11_109180208	11	109180208	109181208	0.250269	hyper	CGIshore
DMR_18_11919945	18	11919945	11920037	0.336126	hyper	CGI
DMR_18_11919945	18	11919945	11920037	0.336126	hyper	CGIshore
DMR_14_10354716	14	10354716	10354838	-0.376135	hypo	CGIshore
DMR_14_10354716	14	10354716	10354838	-0.376135	hypo	CGIshore
DMR_14_10354716	14	10354716	10354838	-0.376135	hypo	CGIshore
DMR_14_10354716	14	10354716	10354838	-0.376135	hypo	promoter	TCF15
DMR_14_10354716	14	10354716	10354838	-0.376135	hypo	promoter	BOP1
DMR_14_10354716	14	10354716	10354838	-0.376135	hypo	CGIshore
DMR_25_45216766	25	45216766	45217200	0.297158	hyper	CGI
DMR_25_45216766	25	45216766	45217200	0.297158	hyper	CGIshore
DMR_25_45216766	25	45216766	45217200	0.297158	hyper	exon,intron	LOC102185708
DMR_25_45216766	25	45216766	45217200	0.297158	hyper	CGIshore
DMR_25_45216766	25	45216766	45217200	0.297158	hyper	CGIshore
DMR_29_51831332	29	51831332	51831401	0.429656	hyper	intron	-
DMR_25_608959	25	608959	609729	0.311595	hyper	exon,intron	-
DMR_3_120989136	3	120989136	120989311	-0.318911	hypo	CGIshore
DMR_OPERA_SCAFFOLD_327_1786759	OPERA_SCAFFOLD_327	1786759	1786968	-0.382424	hypo	intron	LOC102177426
DMR_OPERA_SCAFFOLD_327_1786759	OPERA_SCAFFOLD_327	1786759	1786968	-0.382424	hypo	CGIshore
DMR_16_82434435	16	82434435	82434570	0.396027	hyper	CGIshore
DMR_3_122065729	3	122065729	122065769	0.273929	hyper	CGIshore
DMR_4_120209774	4	120209774	120209802	0.395365	hyper	exon,intron	CNPY1
DMR_1_147712871	1	147712871	147713415	0.297442	hyper	intron	TRPM2
DMR_7_49534287	7	49534287	49534329	0.317553	hyper	intron	SIL1
DMR_25_39399103	25	39399103	39399188	0.353993	hyper	CGIshore
DMR_22_659490	22	659490	659598	-0.256865	hypo	intron	LANCL2
DMR_29_52503172	29	52503172	52503209	0.426006	hyper	CGI
DMR_27_2306973	27	2306973	2307075	0.252681	hyper	intron	LOC102185671
DMR_SCAFFOLD_237_277345	SCAFFOLD_237	277345	277517	0.307343	hyper	intron	CDC42EP5
DMR_2_141927837	2	141927837	141928208	0.25491	hyper	intron	PADI2
DMR_2_141927837	2	141927837	141928208	0.25491	hyper	CGIshore
DMR_14_338882	14	338882	339272	-0.337609	hypo	intron	-
DMR_20_72782880	20	72782880	72783010	-0.291504	hypo	intron	NDUFS6
DMR_20_72782880	20	72782880	72783010	-0.291504	hypo	CGIshore
DMR_20_72782880	20	72782880	72783010	-0.291504	hypo	CGI
DMR_21_71203649	21	71203649	71203861	0.302385	hyper	intron	GPR132
DMR_8_114822079	8	114822079	114822315	0.323526	hyper	CGIshore
DMR_8_114822079	8	114822079	114822315	0.323526	hyper	CGI
DMR_16_50800253	16	50800253	50800949	-0.264974	hypo	CGIshore
DMR_16_50800253	16	50800253	50800949	-0.264974	hypo	CGI
DMR_13_71007245	13	71007245	71007257	-0.275793	hypo	CGI
DMR_18_61272042	18	61272042	61272105	-0.316951	hypo	CGIshore
DMR_18_61272042	18	61272042	61272105	-0.316951	hypo	CGIshore
DMR_18_61272042	18	61272042	61272105	-0.316951	hypo	intron	POLD1
DMR_18_61272042	18	61272042	61272105	-0.316951	hypo	CGI
DMR_18_61272042	18	61272042	61272105	-0.316951	hypo	CGIshore
DMR_19_59482334	19	59482334	59482362	-0.320552	hypo	CGIshore
DMR_19_59482334	19	59482334	59482362	-0.320552	hypo	intron	TTYH2
DMR_18_44206982	18	44206982	44207096	0.342808	hyper	intron	ZNF536
DMR_SCAFFOLD_57_14995	SCAFFOLD_57	14995	15113	-0.255371	hypo	intron	TNFAIP2
DMR_25_3377758	25	3377758	3378052	-0.273576	hypo	intron	IL32
DMR_OPERA_SCAFFOLD_635_123356	OPERA_SCAFFOLD_635	123356	123537	-0.268999	hypo	intron	LOC102180934
DMR_11_111120825	11	111120825	111121040	-0.292832	hypo	CGI
DMR_11_111120825	11	111120825	111121040	-0.292832	hypo	intron	EHMT1
DMR_11_109232661	11	109232661	109233058	0.253851	hyper	CGIshore
DMR_11_109232661	11	109232661	109233058	0.253851	hyper	CGIshore
DMR_22_61807419	22	61807419	61807563	0.263708	hyper	CGIshore
DMR_22_61807419	22	61807419	61807563	0.263708	hyper	CGIshore
DMR_22_61807419	22	61807419	61807563	0.263708	hyper	CGI
DMR_3_97246827	3	97246827	97247666	0.338043	hyper	intron	FAF1
DMR_22_2829467	22	2829467	2829607	0.604035	hyper	CGIshore
DMR_18_52036458	18	52036458	52036534	0.445057	hyper	CGIshore
DMR_18_52036458	18	52036458	52036534	0.445057	hyper	exon,intron	ACTN4
DMR_4_5253250	4	5253250	5253327	0.350886	hyper	intron	C4H7orf72
DMR_17_73724967	17	73724967	73725195	-0.314902	hypo	intron	-
DMR_17_73724967	17	73724967	73725195	-0.314902	hypo	CGIshore
DMR_18_52297139	18	52297139	52297277	-0.295436	hypo	CGIshore
DMR_19_59285051	19	59285051	59285085	0.269428	hyper	CGI
DMR_7_51654352	7	51654352	51655961	-0.32522	hypo	CGIshore
DMR_7_51654352	7	51654352	51655961	-0.32522	hypo	exon	LOC102182222
DMR_OPERA_SCAFFOLD_1418_4076	OPERA_SCAFFOLD_1418	4076	4153	0.37323	hyper	CGI
DMR_OPERA_SCAFFOLD_1418_4076	OPERA_SCAFFOLD_1418	4076	4153	0.37323	hyper	CGIshore
DMR_OPERA_SCAFFOLD_1418_4076	OPERA_SCAFFOLD_1418	4076	4153	0.37323	hyper	CGIshore
DMR_12_32830403	12	32830403	32830500	0.314739	hyper	CGI
DMR_12_32830403	12	32830403	32830500	0.314739	hyper	exon	RNF6
DMR_12_32830403	12	32830403	32830500	0.314739	hyper	CGIshore
DMR_18_8135858	18	8135858	8135936	0.389118	hyper	CGIshore
DMR_18_8135858	18	8135858	8135936	0.389118	hyper	intron	CMIP
DMR_3_123728682	3	123728682	123728718	0.366033	hyper	exon	NEU3
DMR_OPERA_SCAFFOLD_667_84536	OPERA_SCAFFOLD_667	84536	84874	-0.368996	hypo	intron	LOC102178442
DMR_5_117699776	5	117699776	117699891	0.311072	hyper	intron	FAM118A
DMR_5_117699776	5	117699776	117699891	0.311072	hyper	CGIshore
DMR_5_117699776	5	117699776	117699891	0.311072	hyper	CGIshore
DMR_18_46540618	18	46540618	46540803	0.31263	hyper	exon,intron	TDRD12
DMR_18_46540618	18	46540618	46540803	0.31263	hyper	CGI
DMR_10_14552978	10	14552978	14553015	0.276492	hyper	exon	-
DMR_16_57177599	16	57177599	57177673	0.289533	hyper	CGIshore
DMR_16_57177599	16	57177599	57177673	0.289533	hyper	intron	TNN
DMR_20_1222001	20	1222001	1222109	0.251212	hyper	promoter	SLIT3
DMR_1_147663057	1	147663057	147663177	0.272392	hyper	CGIshore
DMR_11_103456672	11	103456672	103457149	0.300356	hyper	CGIshore
DMR_11_103456672	11	103456672	103457149	0.300356	hyper	intron	USP20
DMR_11_103456672	11	103456672	103457149	0.300356	hyper	CGI
DMR_SCAFFOLD_44_97798	SCAFFOLD_44	97798	97927	0.351755	hyper	CGIshore
DMR_29_35151529	29	35151529	35151647	0.403583	hyper	intron
DMR_5_118918358	5	118918358	118918452	0.311437	hyper	intron	CELSR1
DMR_SCAFFOLD_44_402128	SCAFFOLD_44	402128	402222	0.317504	hyper	CGIshore
DMR_SCAFFOLD_44_402128	SCAFFOLD_44	402128	402222	0.317504	hyper	intron	BRSK1
DMR_3_93440075	3	93440075	93440163	0.257605	hyper	intron	LOC102188187
DMR_4_73803979	4	73803979	73804132	-0.27215	hypo	intron	STK31
DMR_10_65120996	10	65120996	65121180	0.315897	hyper	promoter	MRPL15
DMR_OPERA_SCAFFOLD_446_332197	OPERA_SCAFFOLD_446	332197	332295	0.258997	hyper	CGIshore
DMR_16_76711459	16	76711459	76711751	0.293262	hyper	CGIshore
DMR_5_119335867	5	119335867	119336165	0.337189	hyper	intron	-
DMR_29_45450080	29	45450080	45450232	0.475192	hyper	exon,intron	LTBP3
DMR_29_45450080	29	45450080	45450232	0.475192	hyper	CGI
DMR_25_580382	25	580382	580525	0.271084	hyper	CGI
DMR_25_580382	25	580382	580525	0.271084	hyper	CGIshore
DMR_25_580382	25	580382	580525	0.271084	hyper	exon	LOC102171751
DMR_23_50678152	23	50678152	50678307	-0.331129	hypo	CGIshore
DMR_23_50678152	23	50678152	50678307	-0.331129	hypo	CGIshore
DMR_23_50678152	23	50678152	50678307	-0.331129	hypo	CGIshore
DMR_22_60703862	22	60703862	60704173	0.255642	hyper	intron	NUP210
DMR_22_60703862	22	60703862	60704173	0.255642	hyper	CGIshore
DMR_22_60703862	22	60703862	60704173	0.255642	hyper	CGIshore
DMR_18_1312996	18	1312996	1313009	-0.258358	hypo	intron	LOC102174772
DMR_5_121688079	5	121688079	121688445	-0.261858	hypo	CGI
DMR_5_121688079	5	121688079	121688445	-0.261858	hypo	CGIshore
DMR_5_121688079	5	121688079	121688445	-0.261858	hypo	CGIshore
DMR_4_123140438	4	123140438	123140540	0.269671	hyper	intron	-
DMR_12_87474027	12	87474027	87474373	0.311384	hyper	exon,intron	-
DMR_12_87474027	12	87474027	87474373	0.311384	hyper	CGI
DMR_12_87474027	12	87474027	87474373	0.311384	hyper	CGIshore
DMR_12_87474027	12	87474027	87474373	0.311384	hyper	CGIshore
DMR_12_87474027	12	87474027	87474373	0.311384	hyper	CGIshore
DMR_21_31333079	21	31333079	31333124	0.273662	hyper	intron	CRABP1
DMR_24_151922	24	151922	151956	0.283596	hyper	CGIshore
DMR_SCAFFOLD_44_780637	SCAFFOLD_44	780637	780857	0.300091	hyper	CGIshore
DMR_SCAFFOLD_44_780637	SCAFFOLD_44	780637	780857	0.300091	hyper	CGI
DMR_SCAFFOLD_44_780637	SCAFFOLD_44	780637	780857	0.300091	hyper	CGIshore
DMR_17_74640742	17	74640742	74640853	0.253085	hyper	intron	UFD1L
DMR_17_74640742	17	74640742	74640853	0.253085	hyper	CGIshore
DMR_17_74640742	17	74640742	74640853	0.253085	hyper	CGIshore
DMR_2_133670783	2	133670783	133670913	-0.255161	hypo	CGIshore
DMR_2_133670783	2	133670783	133670913	-0.255161	hypo	CGIshore
DMR_2_133670783	2	133670783	133670913	-0.255161	hypo	CGIshore
DMR_16_81569314	16	81569314	81569619	0.25331	hyper	CGIshore
DMR_16_81569314	16	81569314	81569619	0.25331	hyper	CGIshore
DMR_25_37772908	25	37772908	37772968	-0.36584	hypo	exon	COL26A1
DMR_11_111388497	11	111388497	111389006	0.346911	hyper	CGIshore
DMR_11_111388497	11	111388497	111389006	0.346911	hyper	intron	LOC102190240
DMR_20_73631767	20	73631767	73631934	0.39454	hyper	CGIshore
DMR_20_73631767	20	73631767	73631934	0.39454	hyper	intron	LOC102185313
DMR_10_92838886	10	92838886	92839035	-0.254402	hypo	intron	STON2
DMR_8_70746997	8	70746997	70747192	0.253387	hyper	intron	BIN3
DMR_20_72907060	20	72907060	72907410	0.278695	hyper	intron	NDUFS6
DMR_20_72907060	20	72907060	72907410	0.278695	hyper	CGIshore
DMR_23_6954	23	6954	6966	0.32488	hyper	CGIshore
DMR_22_44134468	22	44134468	44134525	0.267801	hyper	intron	C22H3orf67
DMR_OPERA_SCAFFOLD_774_30104	OPERA_SCAFFOLD_774	30104	30272	0.377174	hyper	CGIshore
DMR_12_86640861	12	86640861	86641236	0.307025	hyper	CGI
DMR_12_86640861	12	86640861	86641236	0.307025	hyper	CGIshore
DMR_12_86640861	12	86640861	86641236	0.307025	hyper	CGIshore
DMR_2_141710050	2	141710050	141710146	-0.25648	hypo	CGIshore
DMR_2_141710050	2	141710050	141710146	-0.25648	hypo	intron	LOC102178678
DMR_22_50567376	22	50567376	50567475	0.289682	hyper	CGI
DMR_SCAFFOLD_34_393895	SCAFFOLD_34	393895	394016	0.273208	hyper	intron	LOC102188401
DMR_SCAFFOLD_34_393895	SCAFFOLD_34	393895	394016	0.273208	hyper	CGI
DMR_1_158300009	1	158300009	158300020	-0.283372	hypo	intron	-
DMR_1_158300009	1	158300009	158300020	-0.283372	hypo	CGIshore
DMR_4_78885636	4	78885636	78885679	-0.258957	hypo	exon,intron	NPC1L1
DMR_17_64633980	17	64633980	64634506	0.292766	hyper	intron	GCN1
DMR_17_5804989	17	5804989	5805436	0.306626	hyper	intron
DMR_7_4738264	7	4738264	4738384	0.316518	hyper	intron	KLHL26
DMR_7_4738264	7	4738264	4738384	0.316518	hyper	CGIshore
DMR_7_4738264	7	4738264	4738384	0.316518	hyper	CGIshore
DMR_7_4738264	7	4738264	4738384	0.316518	hyper	CGIshore
DMR_23_7534114	23	7534114	7534815	-0.295385	hypo	intron	LOC102186727
DMR_23_7534114	23	7534114	7534815	-0.295385	hypo	CGI
DMR_23_7534114	23	7534114	7534815	-0.295385	hypo	exon,intron	TAP2
DMR_6_119225777	6	119225777	119226215	-0.334448	hypo	intron	POLN
DMR_21_25550640	21	25550640	25550768	0.309983	hyper	intron	RASGRF1
DMR_11_107360916	11	107360916	107360928	-0.299833	hypo	intron	QSOX2
DMR_22_61037432	22	61037432	61037462	0.262782	hyper	CGIshore
DMR_22_61037432	22	61037432	61037462	0.262782	hyper	CGIshore
DMR_1_6056843	1	6056843	6056875	-0.299072	hypo	intron	GRIK1
DMR_7_2638386	7	2638386	2638578	-0.353446	hypo	exon	OBSCN
DMR_11_110936636	11	110936636	110936847	-0.345157	hypo	CGIshore
DMR_11_110936636	11	110936636	110936847	-0.345157	hypo	intron	CACNA1B
DMR_29_48930720	29	48930720	48930888	0.31002	hyper	exon,intron	ORAOV1
DMR_23_21181431	23	21181431	21181556	0.306678	hyper	intron	ADGRF5
DMR_26_52262006	26	52262006	52262228	0.328577	hyper	intron	INPP5A
DMR_26_52262006	26	52262006	52262228	0.328577	hyper	CGIshore
DMR_26_52262006	26	52262006	52262228	0.328577	hyper	CGI
DMR_26_52262006	26	52262006	52262228	0.328577	hyper	CGIshore
DMR_5_59582208	5	59582208	59582238	0.281856	hyper	exon	LOC102178425
DMR_OPERA_SCAFFOLD_408_1133291	OPERA_SCAFFOLD_408	1133291	1133390	-0.395521	hypo	intron	LOC102183956
DMR_15_85687365	15	85687365	85687669	-0.258978	hypo	exon,intron	LOC102174380
DMR_26_51764019	26	51764019	51764118	-0.281213	hypo	intron	JAKMIP3
DMR_26_51764019	26	51764019	51764118	-0.281213	hypo	CGIshore
DMR_19_53416263	19	53416263	53416287	-0.28046	hypo	intron	AATK
DMR_22_56852422	22	56852422	56852492	0.539093	hyper	CGIshore
DMR_21_70812487	21	70812487	70812993	0.282985	hyper	CGIshore
DMR_21_70812487	21	70812487	70812993	0.282985	hyper	intron	LOC102185402
DMR_21_70812487	21	70812487	70812993	0.282985	hyper	CGIshore
DMR_21_70812487	21	70812487	70812993	0.282985	hyper	CGI
DMR_21_70812487	21	70812487	70812993	0.282985	hyper	CGIshore
DMR_14_48807870	14	48807870	48808215	-0.275061	hypo	intron	TCEB1
DMR_5_116874539	5	116874539	116874839	0.288088	hyper	CGIshore
DMR_14_12842349	14	12842349	12842482	0.287229	hyper	CGIshore
DMR_14_12094242	14	12094242	12094583	0.250402	hyper	intron	-
DMR_SCAFFOLD_44_382906	SCAFFOLD_44	382906	383103	-0.34812	hypo	exon,intron,promoter	BRSK1
DMR_SCAFFOLD_44_382906	SCAFFOLD_44	382906	383103	-0.34812	hypo	CGIshore
DMR_19_46333636	19	46333636	46333778	0.275843	hyper	CGIshore
DMR_19_46333636	19	46333636	46333778	0.275843	hyper	intron	PLCD3
DMR_1_157569249	1	157569249	157569370	0.368542	hyper	intron	-
DMR_19_52662267	19	52662267	52662287	0.29432	hyper	intron	NOTUM
DMR_11_111103845	11	111103845	111104078	-0.272053	hypo	CGIshore
DMR_11_111103845	11	111103845	111104078	-0.272053	hypo	exon,intron	EHMT1
DMR_10_13889268	10	13889268	13889492	0.285593	hyper	intron	SNAPC5
DMR_10_13889268	10	13889268	13889492	0.285593	hyper	CGIshore
DMR_10_13889268	10	13889268	13889492	0.285593	hyper	CGIshore
DMR_25_1988675	25	1988675	1988822	-0.29614	hypo	CGIshore
DMR_25_1988675	25	1988675	1988822	-0.29614	hypo	promoter	HS3ST6
DMR_15_83484559	15	83484559	83484816	0.287492	hyper	CGI
DMR_15_83484559	15	83484559	83484816	0.287492	hyper	CGIshore
DMR_8_115096122	8	115096122	115096317	-0.302967	hypo	intron	-
DMR_8_115096122	8	115096122	115096317	-0.302967	hypo	CGI
DMR_8_115096122	8	115096122	115096317	-0.302967	hypo	CGIshore
DMR_10_64328528	10	64328528	64328739	-0.346398	hypo	exon,intron	DUOX1
DMR_8_114650803	8	114650803	114651005	0.266392	hyper	CGI
DMR_22_59404862	22	59404862	59405009	0.274511	hyper	CGI
DMR_22_59404862	22	59404862	59405009	0.274511	hyper	exon,intron	FGD6
DMR_28_34562399	28	34562399	34562518	0.310718	hyper	intron	ZMIZ1
DMR_25_44476052	25	44476052	44476091	0.433446	hyper	intron	LOC106503622
DMR_19_64369810	19	64369810	64370028	-0.34906	hypo	CGIshore
DMR_19_64369810	19	64369810	64370028	-0.34906	hypo	exon,intron	ARSG
DMR_SCAFFOLD_266_9844	SCAFFOLD_266	9844	11063	-0.344418	hypo	CGIshore
DMR_SCAFFOLD_266_9844	SCAFFOLD_266	9844	11063	-0.344418	hypo	CGIshore
DMR_SCAFFOLD_266_9844	SCAFFOLD_266	9844	11063	-0.344418	hypo	promoter	LOC102184389
DMR_11_110069378	11	110069378	110069485	0.322469	hyper	CGIshore
DMR_22_12596220	22	12596220	12596367	-0.386751	hypo	intron	SCN11A
DMR_12_71562007	12	71562007	71562508	0.464398	hyper	intron	ABCC4
DMR_7_41935938	7	41935938	41936186	-0.265151	hypo	CGIshore
DMR_17_5803135	17	5803135	5803168	0.341364	hyper	intron
DMR_14_10354168	14	10354168	10354226	-0.316765	hypo	CGI
DMR_14_10354168	14	10354168	10354226	-0.316765	hypo	exon	TCF15
DMR_14_10354168	14	10354168	10354226	-0.316765	hypo	promoter	BOP1
DMR_14_10354168	14	10354168	10354226	-0.316765	hypo	CGIshore
DMR_14_10354168	14	10354168	10354226	-0.316765	hypo	CGIshore
DMR_24_65142847	24	65142847	65142983	0.335707	hyper	CGI
DMR_24_65142847	24	65142847	65142983	0.335707	hyper	intron
DMR_18_64411642	18	64411642	64411671	-0.33519	hypo	CGIshore
DMR_18_64411642	18	64411642	64411671	-0.33519	hypo	promoter	TNNI3

## Sheet: Table S4
Table S4 GO biological process terms enriched for annotated DMGs.
GO ID	Description	Q value	Gene count
GO:0046968	peptide antigen transport	1.49416e-09	8
GO:0019060	intracellular transport of viral protein in host cell	1.20533e-08	9
GO:0030581	symbiont intracellular protein transport in host	1.20533e-08	9
GO:0051708	intracellular protein transport in other organism involved in symbiotic interaction	1.20533e-08	9
GO:0002476	antigen processing and presentation of endogenous peptide antigen via MHC class Ib	3.94424e-08	8
GO:0046967	cytosol to ER transport	6.46927e-08	8
GO:0046719	regulation by virus of viral protein levels in host cell	8.99159e-08	9
GO:0002428	antigen processing and presentation of peptide antigen via MHC class Ib	9.0192e-08	8
GO:0002475	antigen processing and presentation via MHC class Ib	1.95156e-06	8
GO:1990668	vesicle fusion with endoplasmic reticulum-Golgi intermediate compartment (ERGIC) membrane	1.95156e-06	8
GO:0019885	antigen processing and presentation of endogenous peptide antigen via MHC class I	3.64998e-06	8
GO:0002483	antigen processing and presentation of endogenous peptide antigen	2.65876e-05	8
GO:0075733	intracellular transport of virus	3.62205e-05	12
GO:1902581	multi-organism cellular localization	3.62205e-05	12
GO:1902583	multi-organism intracellular transport	3.62205e-05	12
GO:0046794	transport of virus	4.27347e-05	12
GO:0019883	antigen processing and presentation of endogenous antigen	4.89591e-05	8
GO:0044766	multi-organism transport	5.60563e-05	12
GO:1902579	multi-organism localization	5.60563e-05	12
GO:1902414	protein localization to cell junction	0.000335119	5
GO:0007266	Rho protein signal transduction	0.00139979	14
GO:0048638	regulation of developmental growth	0.00210206	18
GO:0010771	negative regulation of cell morphogenesis involved in differentiation	0.00293312	9
GO:0007611	learning or memory	0.0045495	15
GO:0050771	negative regulation of axonogenesis	0.00700118	7
GO:0043407	negative regulation of MAP kinase activity	0.00809669	8
GO:0046621	negative regulation of organ growth	0.00824638	5

## Sheet: Table S5
Table S5 DEGs identified in the cashmere goat skins at anagen and telogen stages.
Name	Description	log2 (fold change)	Q value	Regulation
TCHH	trichohyalin 2C transcript variant X9	-1.2251	0	Down
COL3A1	collagen type III alpha 1 chain	1.8611	0	Up
COL1A2	collagen type I alpha 2 chain	2.0396	0	Up
COL1A1	collagen type I alpha 1 chain 2C transcript variant X3	2.6684	0	Up
SPARC	secreted protein acidic and cysteine rich 2C transcript variant X1	1.2719	6.4807e-232	Up
LOC100861181	keratin-associated protein 7-1	-1.5259	4.8046e-185	Down
DSG1	desmoglein 1	-1.4501	4.1373e-161	Down
FOS	Fos proto-oncogene 2C AP-1 transcription factor subunit	3.0592	4.5515e-156	Up
POSTN	periostin 2C transcript variant X8	1.1092	8.14e-118	Up
FOSB	FosB proto-oncogene 2C AP-1 transcription factor subunit 2C transcript variant X2	4.178	7.4725e-114	Up
COL6A2	collagen type VI alpha 2 chain 2C transcript variant X2	1.7455	5.9168e-96	Up
LOC108634870	filaggrin-2-like 2C transcript variant X2	-1.1387	7.9395e-83	Down
LRRC15	leucine rich repeat containing 15 2C transcript variant X2	-1.0037	2.2732e-82	Down
EGR1	early growth response 1	1.8886	2.0578e-78	Up
LOC108637647	fatty acid desaturase 2-like protein FADS2P1	-3.6545	7.954e-74	Down
COL6A1	collagen type VI alpha 1 chain	1.4981	3.0041e-73	Up
DSC1	desmocollin 1 2C transcript variant X2	-1.5643	2.7267e-69	Down
LOC108635855	uncharacterized LOC108635855	-1.1666	2.4708e-59	Down
FCGBP	Fc fragment of IgG binding protein 2C transcript variant X2	1.4178	4.4394e-59	Up
LOC102184534	cystatin-C	1.0176	3.7378e-55	Up
LOC102185461	uncharacterized LOC102191230	3.9172	6.4845e-55	Up
CD74	CD74 molecule 2C transcript variant X2	1.5779	7.3358e-54	Up
CCDC80	coiled-coil domain containing 80	1.3077	1.4907e-42	Up
ELOVL7	ELOVL fatty acid elongase 7	-1.8714	2.674e-42	Down
LOC100860930	keratin-associated protein 6-1	-1.1052	1.6429e-41	Down
JUNB	JunB proto-oncogene 2C AP-1 transcription factor subunit	1.6019	4.7644e-41	Up
TCHHL1	trichohyalin like 1	-1.0754	3.4442e-40	Down
SCD	stearoyl-CoA desaturase	-2.6484	7.8926e-39	Down
C3	complement C3	1.4444	1.0311e-38	Up
COL6A5	collagen type VI alpha 5 chain 2C transcript variant X2	3.4767	2.2455e-38	Up
ACTA1	actin 2C alpha 1 2C skeletal muscle	6.9481	4.9651e-36	Up
LOC102176353	zinc finger protein 70 2C transcript variant X4	3.5617	5.4485e-35	Up
ZFP36	ZFP36 ring finger protein	1.5508	2.7106e-34	Up
FASN	fatty acid synthase	-1.1705	3.5836e-31	Down
JUN	Jun proto-oncogene 2C AP-1 transcription factor subunit	1.5766	1.1814e-29	Up
ACSBG1	acyl-CoA synthetase bubblegum family member 1 2C transcript variant X7	-1.0952	4.1393e-29	Down
SERPINH1	serpin family H member 1 2C transcript variant X2	1.5308	1.2212e-27	Up
FA2H	fatty acid 2-hydroxylase	1.6815	2.7152e-27	Up
ATF3	activating transcription factor 3 2C transcript variant X2	3.3268	5.0216e-26	Up
LOC102169084	uncharacterized LOC102169084 2C transcript variant X2	-5.5914	6.6533e-26	Down
LOC102169125	major allergen I polypeptide chain 2	-1.4283	2.8246e-24	Down
LOC100861279	adipocyte fatty acid-binding protein	-1.3472	4.219e-24	Down
AWAT2	acyl-CoA wax alcohol acyltransferase 2	-6.7132	5.0563e-23	Down
LOC102181155	myosin-2	6.4902	7.0608e-23	Up
NR4A1	nuclear receptor subfamily 4 group A member 1 2C transcript variant X7	5.2442	9.3296e-23	Up
DSG4	desmoglein 4	-1.3666	2.5654e-22	Down
CPZ	carboxypeptidase Z	3.0592	4.6826e-20	Up
MMP2	matrix metallopeptidase 2	1.047	1.2177e-19	Up
DUSP1	dual specificity phosphatase 1	1.468	9.8737e-19	Up
CLEC3B	C-type lectin domain family 3 member B	1.8306	1.6147e-18	Up
RCN1	reticulocalbin 1	1.6468	2.2205e-18	Up
LOC108635555	collagen alpha-1(V) chain-like 2C transcript variant X2	1.5855	1.2936e-17	Up
ABCA1	ATP binding cassette subfamily A member 1 2C transcript variant X4	-1.5964	6.219e-17	Down
WDR26	WD repeat domain 26 2C transcript variant X4	-1.1018	1.3791e-16	Down
YOD1	YOD1 deubiquitinase	-1.3393	1.8338e-16	Down
ELN	elastin 2C transcript variant X5	1.5032	1.845e-16	Up
JMY	junction mediating and regulatory protein 2C p53 cofactor	-1.2927	4.1784e-16	Down
CYR61	cysteine rich angiogenic inducer 61	2.0512	1.0893e-15	Up
LOC102189753	complement C4 2C transcript variant X2	2.3814	1.4322e-15	Up
PCOLCE	procollagen C-endopeptidase enhancer	1.5548	3.8595e-15	Up
IDE	insulin degrading enzyme 2C transcript variant X2	-1.1403	7.4061e-15	Down
TIMP1	TIMP metallopeptidase inhibitor 1 2C transcript variant X1	1.4754	9.8706e-15	Up
LOC106502058	uncharacterized LOC106502058	-1.4143	1.9151e-14	Down
SERPINF1	serpin family F member 1	1.8017	2.3281e-14	Up
JUND	JunD proto-oncogene 2C AP-1 transcription factor subunit	1.2737	2.3798e-14	Up
LOC102187909	filaggrin-2	-1.9157	1.6723e-13	Down
HSPB6	heat shock protein family B (small) member 6	1.9428	2.3222e-13	Up
FAM214A	family with sequence similarity 214 member A 2C transcript variant X5	-1.37	4.0115e-13	Down
KRT2	keratin 2	1.8168	2.1655e-12	Up
SERPING1	serpin family G member 1 2C transcript variant X3	1.6692	2.3119e-12	Up
RIOK3	RIO kinase 3	-1.2288	2.631e-12	Down
TTN	titin 2C transcript variant X2	6.1576	4.1805e-12	Up
HIPK3	homeodomain interacting protein kinase 3 2C transcript variant X6	-1.3289	5.5893e-12	Down
LOC102181202	BOLA class I histocompatibility antigen 2C alpha chain BL3-7	1.0958	6.246e-12	Up
TPM2	tropomyosin 2 (beta) 2C transcript variant X4	1.3505	9.1684e-12	Up
SLC30A1	solute carrier family 30 member 1	-1.0771	1.5575e-11	Down
STAR	steroidogenic acute regulatory protein	-1.1985	2.2149e-11	Down
SUCO	SUN domain containing ossification factor 2C transcript variant X3	-1.4891	2.2519e-11	Down
LGALS7	galectin 7	1.1895	2.5508e-11	Up
LOC102168903	uncharacterized LOC102191230	5.2412	3.2227e-11	Up
MYLPF	myosin light chain 2C phosphorylatable 2C fast skeletal muscle	6.5942	5.3953e-11	Up
KRT26	keratin 26 2C transcript variant X1	-1.0067	8.374e-11	Down
CTGF	connective tissue growth factor	1.2252	8.4206e-11	Up
APOE	apolipoprotein E 2C transcript variant X3	1.7368	1.009e-10	Up
LOC102189356	HLA class II histocompatibility antigen 2C DR alpha chain 2C transcript variant X1	1.1657	1.581e-10	Up
FMO2	flavin containing monooxygenase 2	-1.4008	2.3448e-10	Down
LOC102178853	arachidonate 12-lipoxygenase 2C epidermal-type 2C transcript variant X2	1.3373	3.3759e-10	Up
CKM	creatine kinase 2C M-type 2C transcript variant X2	8.0897	3.9316e-10	Up
MYL1	myosin light chain 1 2C transcript variant X2	6.4561	4.8339e-10	Up
SECISBP2L	SECIS binding protein 2 like	-1.2057	5.8124e-10	Down
HSBP1L1	heat shock factor binding protein 1 like 1 2C transcript variant X2	-1.1271	6.305e-10	Down
C23H6orf132	chromosome 23 C6orf132 homolog 2C transcript variant X2	-1.017	6.5733e-10	Down
LOC102173489	protein DDI1 homolog 2 2C transcript variant X3	-1.127	1.1468e-09	Down
LOC102183851	retinol dehydrogenase 16 2C transcript variant X3	-2.4485	1.5751e-09	Down
LOC102180664	boLa class II histocompatibility antigen 2C DQB*0101 beta chain 2C transcript variant X4	1.5817	2.9761e-09	Up
NEBL	nebulette 2C transcript variant X2	-1.027	3.1783e-09	Down
C1R	complement C1r	1.544	3.2061e-09	Up
SIK1	salt inducible kinase 1 2C transcript variant X2	1.2514	6.1906e-09	Up
SOCS3	suppressor of cytokine signaling 3	3.1585	6.7133e-09	Up
KIF1B	kinesin family member 1B 2C transcript variant X8	-1.1295	7.4856e-09	Down
C1QTNF6	C1q and tumor necrosis factor related protein 6	2.7197	7.5995e-09	Up
MXD1	MAX dimerization protein 1 2C transcript variant X2	-1.2727	1.1698e-08	Down
GNG4	G protein subunit gamma 4	-1.1186	1.2935e-08	Down
LOC102186944	allergen Bos d 2 2C transcript variant X2	-1.2853	2.5882e-08	Down
PRDM1	PR/SET domain 1 2C transcript variant X3	-1.0847	4.0547e-08	Down
ACACB	acetyl-CoA carboxylase beta	-3.1103	7.2736e-08	Down
RARRES2	retinoic acid receptor responder 2 2C transcript variant X9	1.6343	7.8402e-08	Up
SLC15A1	solute carrier family 15 member 1	-1.236	8.5641e-08	Down
EFCAB14	EF-hand calcium binding domain 14	-1.0242	1.1642e-07	Down
LOC102176161	keratin 2C type I cuticular Ha7-like	-2.0802	1.5413e-07	Down
BMP2K	BMP2 inducible kinase 2C transcript variant X2	-1.3284	1.6561e-07	Down
LOC102184211	desmocollin-2 2C transcript variant X4	-1.1086	1.7427e-07	Down
CRYBG3	crystallin beta-gamma domain containing 3 2C transcript variant X2	-1.2073	2.0186e-07	Down
RGS1	regulator of G-protein signaling 1	2.4305	2.3176e-07	Up
NR4A2	nuclear receptor subfamily 4 group A member 2 2C transcript variant X6	3.0638	2.5261e-07	Up
PSME4	proteasome activator subunit 4	-1.3904	3.0033e-07	Down
SFT2D2	SFT2 domain containing 2 2C transcript variant X3	-1.0837	3.538e-07	Down
FMN1	formin 1 2C transcript variant X3	-1.2591	8.8305e-07	Down
USP9X	ubiquitin specific peptidase 9 2C X-linked 2C transcript variant X5	-1.0121	8.9867e-07	Down
KLF3	Kruppel like factor 3 2C transcript variant X2	-1.0608	9.8588e-07	Down
LOC102182748	transmembrane protein 56 2C transcript variant X7	-1.5891	1.0503e-06	Down
LOC102168874	neuroblastoma suppressor of tumorigenicity 1 2C transcript variant X2	1.3341	1.1599e-06	Up
LOC108634869	filaggrin-2-like 2C transcript variant X1	-1.9471	1.2469e-06	Down
ELOVL5	ELOVL fatty acid elongase 5	-2.048	1.6463e-06	Down
ABCA12	ATP binding cassette subfamily A member 12 2C transcript variant X2	-1.1153	2.448e-06	Down
PDK4	pyruvate dehydrogenase kinase 4	1.2962	2.671e-06	Up
TRPV3	transient receptor potential cation channel subfamily V member 3 2C transcript variant X3	-1.2028	2.8908e-06	Down
LOC102184629	uncharacterized LOC108637145	3.426	2.8908e-06	Up
TNNT3	troponin T3 2C fast skeletal type	7.2997	2.9183e-06	Up
FAT1	FAT atypical cadherin 1 2C transcript variant X9	-1.0627	3.4706e-06	Down
ME1	malic enzyme 1	-1.1216	3.6143e-06	Down
LOC102177855	tryptase-2	2.0727	3.6557e-06	Up
TNNC2	troponin C2 2C fast skeletal type	7.259	4.188e-06	Up
RALGAPB	Ral GTPase activating protein non-catalytic beta subunit 2C transcript variant X5	-1.1146	4.3449e-06	Down
SPTLC3	serine palmitoyltransferase long chain base subunit 3	-1.1472	4.8613e-06	Down
SPAG9	sperm associated antigen 9 2C transcript variant X8	-1.116	4.9394e-06	Down
IFI6	interferon alpha inducible protein 6 2C transcript variant X2	2.2353	5.8946e-06	Up
PDGFRL	platelet derived growth factor receptor like	1.5448	6.2756e-06	Up
LAPTM5	lysosomal protein transmembrane 5	1.188	6.5918e-06	Up
EXPH5	exophilin 5 2C transcript variant X7	-1.1894	9.5814e-06	Down
TNFRSF18	TNF receptor superfamily member 18 2C transcript variant X2	2.8222	9.5814e-06	Up
COL5A1	collagen type V alpha 1 chain	1.321	1.0723e-05	Up
NFE2L3	nuclear factor 2C erythroid 2 like 3	-1.1093	1.1891e-05	Down
MYADM	myeloid associated differentiation marker	1.2305	1.2022e-05	Up
ZDHHC20	zinc finger DHHC-type containing 20 2C transcript variant X3	-1.1012	1.3924e-05	Down
FGL2	fibrinogen like 2	1.3142	1.5149e-05	Up
MYBPC1	myosin binding protein C 2C slow type 2C transcript variant X9	5.5762	1.5433e-05	Up
SERHL2	serine hydrolase-like 2 2C transcript variant X9	-3.7596	1.5735e-05	Down
PLA2R1	phospholipase A2 receptor 1 2C transcript variant X2	-1.2757	1.5804e-05	Down
RCN3	reticulocalbin 3	1.6337	1.7091e-05	Up
LCP1	lymphocyte cytosolic protein 1 2C transcript variant X3	1.3865	1.8041e-05	Up
LOC102191280	proline-rich receptor-like protein kinase PERK8 2C transcript variant X4	1.175	1.9775e-05	Up
PPP1R2	protein phosphatase 1 regulatory inhibitor subunit 2 2C transcript variant X2	-1.019	2.3912e-05	Down
MFAP2	microfibrillar associated protein 2 2C transcript variant X5	1.9399	2.3912e-05	Up
ATP2A1	ATPase sarcoplasmic/endoplasmic reticulum Ca2+ transporting 1 2C transcript variant X2	7.0366	2.454e-05	Up
USP38	ubiquitin specific peptidase 38	-1.1036	2.7252e-05	Down
UCHL3	ubiquitin C-terminal hydrolase L3 2C transcript variant X4	-1.0603	2.9198e-05	Down
RAB27B	RAB27B 2C member RAS oncogene family 2C transcript variant X2	-1.1515	2.9989e-05	Down
FAM107B	family with sequence similarity 107 member B 2C transcript variant X2	-1.2492	3.3646e-05	Down
OGN	osteoglycin 2C transcript variant X2	1.0434	3.8906e-05	Up
TAB3	TGF-beta activated kinase 1/MAP3K7 binding protein 3 2C transcript variant X5	-1.3145	4.497e-05	Down
ACADL	acyl-CoA dehydrogenase 2C long chain	-2.0556	5.4122e-05	Down
CCL26	C-C motif chemokine ligand 26	1.6387	5.7441e-05	Up
ADIPOQ	adiponectin 2C C1Q and collagen domain containing 2C transcript variant X2	3.7385	6.7384e-05	Up
CRIP1	cysteine rich protein 1	1.3219	6.7794e-05	Up
KRT38	keratin 38	-1.9677	7.4433e-05	Down
TNNI2	troponin I2 2C fast skeletal type	5.8302	7.5052e-05	Up
MIF	macrophage migration inhibitory factor (glycosylation-inhibiting factor)	1.0885	7.5696e-05	Up
LOC102173852	brain ribonuclease	1.3445	8.3744e-05	Up
LOC102175889	C-C motif chemokine 2	3.1297	9.0239e-05	Up
SERPINE1	serpin family E member 1 2C transcript variant X2	2.6353	9.7463e-05	Up
MAN2A1	mannosidase alpha class 2A member 1	-1.3853	9.7803e-05	Down
THBS4	thrombospondin 4	1.2452	0.00012718	Up
LOC102184389	BOLA class I histocompatibility antigen 2C alpha chain BL3-7-like	1.0974	0.00012788	Up
SERPINB12	serpin family B member 12	-1.1497	0.00014681	Down
LOC102169855	C-C motif chemokine 14	1.262	0.00015274	Up
LOC102178129	tryptase-2	2.3692	0.00015688	Up
HTRA3	HtrA serine peptidase 3	1.4828	0.00017822	Up
SRGN	serglycin 2C transcript variant X2	1.8732	0.00019127	Up
LOC102170460	tousled like kinase 2 2C transcript variant X2	6.7296	0.00020199	Up
GSR	glutathione-disulfide reductase 2C transcript variant X2	-1.2931	0.0002353	Down
LOC102168380	secretoglobin family 2B member 20 2C transcript variant X2	2.5197	0.00024536	Up
PRKCDBP	protein kinase C delta binding protein	1.4468	0.00029474	Up
LOC102189116	prolyl 4-hydroxylase subunit alpha-2 2C transcript variant X8	1.2795	0.00030346	Up
IGF2	insulin like growth factor 2 2C transcript variant 3	1.0601	0.00032354	Up
FKBP10	FK506 binding protein 10	1.1163	0.00034119	Up
RPS6KA3	ribosomal protein S6 kinase A3 2C transcript variant X6	-1.0187	0.00037312	Down
FCER2	Fc fragment of IgE receptor II 2C transcript variant X2	2.3521	0.00043383	Up
CPXM1	carboxypeptidase X 2C M14 family member 1	1.1798	0.00046105	Up
COTL1	coactosin like F-actin binding protein 1	1.2017	0.00046932	Up
FKBP5	FK506 binding protein 5 2C transcript variant X4	-1.0006	0.00047888	Down
LOC102179411	uncharacterized LOC102179411	2.7037	0.00048397	Up
LY6D	lymphocyte antigen 6 complex 2C locus D	2.0286	0.0005307	Up
TGFA	transforming growth factor alpha 2C transcript variant X2	-1.1359	0.00053701	Down
PLOD1	procollagen-lysine 2C2-oxoglutarate 5-dioxygenase 1	1.1604	0.00057753	Up
PLCXD2	phosphatidylinositol specific phospholipase C X domain containing 2	-1.3571	0.00059887	Down
MED13	mediator complex subunit 13	-1.0032	0.00061898	Down
LDB3	LIM domain binding 3 2C transcript variant X9	3.4372	0.00084153	Up
SLCO5A1	solute carrier organic anion transporter family member 5A1 2C transcript variant X2	-1.6675	0.00085497	Down
EGFL7	EGF like domain multiple 7 2C transcript variant X9	1.6216	0.00087174	Up
LOC102185449	transmembrane protease serine 11F	-1.8524	0.000941	Down
MYZAP	myocardial zonula adherens protein 2C transcript variant X2	-1.4012	0.0010017	Down
TNC	tenascin C 2C transcript variant X4	1.5766	0.0010147	Up
TGM6	transglutaminase 6 2C transcript variant X2	-1.9021	0.0010329	Down
ADAMTS2	ADAM metallopeptidase with thrombospondin type 1 motif 2 2C transcript variant X2	1.3304	0.001184	Up
BTAF1	B-TFIID TATA-box binding protein associated factor 1 2C transcript variant X2	-1.0866	0.0012044	Down
LOC102188072	metallothionein-2	1.3334	0.0012948	Up
SEMA3B	semaphorin 3B 2C transcript variant X8	1.4236	0.001342	Up
MMP9	matrix metallopeptidase 9	2.8712	0.0015485	Up
LOC108637843	immunoglobulin lambda-like polypeptide 5	3.1595	0.0015606	Up
ATP7A	ATPase copper transporting alpha	-2.0704	0.0015772	Down
NFKBIZ	NFKB inhibitor zeta	1.0502	0.0016048	Up
LOC102186288	transmembrane protease serine 11E	-1.1229	0.0017303	Down
MREG	melanoregulin	-1.2551	0.0017582	Down
CSF2RB	colony stimulating factor 2 receptor beta common subunit 2C transcript variant X3	1.2603	0.0019344	Up
MATN4	matrilin 4	2.4284	0.0019685	Up
CPT1A	carnitine palmitoyltransferase 1A	-1.1204	0.0019988	Down
CH25H	cholesterol 25-hydroxylase	2.5703	0.0021803	Up
TGFBI	transforming growth factor beta induced	1.0072	0.0022164	Up
LOC102171091	selenoprotein M	1.5981	0.0022892	Up
USP32	ubiquitin specific peptidase 32	-1.3728	0.0022945	Down
ID3	inhibitor of DNA binding 3 2C HLH protein	1.04	0.0023047	Up
TWIST1	twist family bHLH transcription factor 1	1.9464	0.0024053	Up
PON3	paraoxonase 3	-1.0669	0.0024764	Down
RAPGEF4	Rap guanine nucleotide exchange factor 4 2C transcript variant X5	-1.3978	0.0028711	Down
CASQ1	calsequestrin 1	6.2172	0.0030437	Up
LOC102179937	SLA class II histocompatibility antigen 2C DQ haplotype D alpha chain	2.1406	0.0031198	Up
SLC28A3	solute carrier family 28 member 3 2C transcript variant X2	-3.0667	0.0031363	Down
PDZD8	PDZ domain containing 8	-1.266	0.0032031	Down
PDE8B	phosphodiesterase 8B 2C transcript variant X2	-2.0322	0.0032124	Down
UBR3	ubiquitin protein ligase E3 component n-recognin 3 (putative) 2C transcript variant X6	-1.0368	0.0033039	Down
FNIP2	folliculin interacting protein 2 2C transcript variant X5	-1.0877	0.0033586	Down
IGFBP6	insulin like growth factor binding protein 6	1.4451	0.0033973	Up
CSRP3	cysteine and glycine rich protein 3 2C transcript variant X2	4.7688	0.0034987	Up
MFAP5	microfibrillar associated protein 5	1.4258	0.0036312	Up
CPEB4	cytoplasmic polyadenylation element binding protein 4 2C transcript variant X3	-1.1904	0.0037686	Down
KLF2	Kruppel like factor 2	1.5779	0.0037686	Up
CSRNP1	cysteine and serine rich nuclear protein 1 2C transcript variant X2	1.2425	0.0039192	Up
CSF1R	colony stimulating factor 1 receptor	1.0811	0.0043957	Up
ACTN2	actinin alpha 2	3.5703	0.0045906	Up
C25H16orf72	chromosome 25 C16orf72 homolog	-1.0772	0.0046	Down
GRAMD3	GRAM domain containing 3 2C transcript variant X6	-1.0791	0.0047629	Down
ARHGAP12	Rho GTPase activating protein 12 2C transcript variant X7	-1.248	0.0048932	Down
PLEKHA1	pleckstrin homology domain containing A1 2C transcript variant X6	-1.0034	0.0049034	Down
LOC102173648	NEDD4-binding protein 2 2C transcript variant X2	-1.1424	0.0049875	Down

## Sheet: Table S6
Table S6 GO biological process terms enriched for DEGs revealled in goat skins.
GO ID	Description	Q value	Gene count
GO:0030198	extracellular matrix organization	1.68332e-09	24
GO:0043062	extracellular structure organization	1.68332e-09	24
GO:0032963	collagen metabolic process	1.39153e-08	15
GO:0044236	multicellular organism metabolic process	1.501e-07	15
GO:0030574	collagen catabolic process	1.54549e-07	11
GO:0044243	multicellular organismal catabolic process	4.71703e-07	11
GO:0070208	protein heterotrimerization	1.10719e-06	6
GO:0070252	actin-mediated cell contraction	1.91294e-06	12
GO:0006633	fatty acid biosynthetic process	8.19746e-06	12
GO:0030048	actin filament-based movement	1.07374e-05	12
GO:0071229	cellular response to acid chemical	2.12471e-05	14
GO:0006936	muscle contraction	4.63071e-05	18
GO:0002576	platelet degranulation	6.17927e-05	11
GO:0001101	response to acid chemical	6.17927e-05	17
GO:0043588	skin development	8.33809e-05	19
GO:0072330	monocarboxylic acid biosynthetic process	9.82481e-05	13
GO:0046890	regulation of lipid biosynthetic process	0.000107417	12
GO:0030199	collagen fibril organization	0.000119005	7
GO:0030239	myofibril assembly	0.000120728	8
GO:0006941	striated muscle contraction	0.000127773	12
GO:0006631	fatty acid metabolic process	0.000160751	17
GO:0019216	regulation of lipid metabolic process	0.000179639	17
GO:0070206	protein trimerization	0.000201021	7
GO:0035384	thioester biosynthetic process	0.000214158	7
GO:0071616	acyl-CoA biosynthetic process	0.000214158	7
GO:0001503	ossification	0.000249965	17
GO:2000147	positive regulation of cell motility	0.000264772	19
GO:0051272	positive regulation of cellular component movement	0.000383079	19
GO:1901652	response to peptide	0.000418715	19
GO:0003009	skeletal muscle contraction	0.000419506	6
GO:2000425	regulation of apoptotic cell clearance	0.000439293	4
GO:0043200	response to amino acid	0.000439293	9
GO:0030335	positive regulation of cell migration	0.000490314	18
GO:0040017	positive regulation of locomotion	0.000531016	19
GO:0001501	skeletal system development	0.00053218	19
GO:0003012	muscle system process	0.000543933	18
GO:0071230	cellular response to amino acid stimulus	0.000569118	7
GO:0043434	response to peptide hormone	0.0006167	17
GO:0010038	response to metal ion	0.000620195	15
GO:0009991	response to extracellular stimulus	0.000645906	18
GO:1901570	fatty acid derivative biosynthetic process	0.000777097	8
GO:0071248	cellular response to metal ion	0.000900754	10
GO:0052547	regulation of peptidase activity	0.000900754	17
GO:0010875	positive regulation of cholesterol efflux	0.000958141	4
GO:0046320	regulation of fatty acid oxidation	0.000958141	5
